# Supplementary material for: 2-(2-Furylmethyl­ammonio)ethane­sulfonate methanol solvate
Source: Acta Crystallogr Sect E Struct Rep Online. 2009 Jun 6;65(Pt 7):o1459. doi: 10.1107/S1600536809020005 (PMC2969461; doi:10.1107/S1600536809020005)
Supplement: Supplementary file 2 [file e-65-o1459-Isup2.hkl]

# 
# h,k,l, Fc-squared, Fo-squared, sigma(Fo-squared) and status flag 
# 
data_I
_shelx_title ' F in P2(1)/c' 
_shelx_refln_list_code          4 
_shelx_F_calc_maximum      193.00 
_exptl_crystal_F_000       504.00 
_reflns_d_resolution_high  0.8256 
 
loop_ 
 _symmetry_equiv_pos_as_xyz 
 'x, y, z' 
 '-x, y+1/2, -z+1/2' 
 '-x, -y, -z' 
 'x, -y-1/2, z-1/2' 
 
_cell_length_a    10.7290 
_cell_length_b     9.1741 
_cell_length_c    11.2700 
_cell_angle_alpha  90.000 
_cell_angle_beta   91.964 
_cell_angle_gamma  90.000 
 
_shelx_F_squared_multiplier     1.000 
 
loop_ 
 _refln_index_h 
 _refln_index_k 
 _refln_index_l 
 _refln_F_squared_calc 
 _refln_F_squared_meas 
 _refln_F_squared_sigma 
 _refln_observed_status 
   2   0   0      162.26      165.76      3.35 o 
   3   0   0     2181.57     2278.95     17.95 o 
   4   0   0      134.14      186.71      3.88 o 
   5   0   0      225.70      208.88      4.52 o 
   6   0   0       23.84       22.01      3.46 o 
   7   0   0      181.62      202.35      5.27 o 
   8   0   0      653.95      723.38     13.95 o 
   9   0   0      180.52      173.75      7.13 o 
  10   0   0       42.48       38.83      4.26 o 
  11   0   0       31.51       24.22      3.89 o 
  12   0   0       19.75        6.12      3.98 o 
   1   1   0       71.13       31.87      1.01 o 
   2   1   0     3940.53     4137.39     23.76 o 
   3   1   0      649.53      610.98      5.50 o 
   4   1   0     5513.41     5495.39     28.04 o 
   5   1   0     3162.57     3258.66     18.59 o 
   6   1   0     3031.97     3019.49     21.15 o 
   7   1   0        6.91        5.13      1.08 o 
   8   1   0      219.67      212.95      4.67 o 
   9   1   0      187.00      208.90      6.66 o 
  10   1   0       18.96       24.08      2.74 o 
  11   1   0        3.98        1.83      1.94 o 
  12   1   0       10.84        9.62      2.56 o 
   0   2   0     1874.54     1784.29     14.17 o 
   1   2   0    11348.04    10328.23    124.77 o 
   2   2   0     5001.55     4845.19     24.35 o 
   3   2   0     3087.84     3113.92     16.99 o 
   4   2   0      428.42      442.44      5.18 o 
   5   2   0      101.60       98.50      2.22 o 
   6   2   0      769.13      750.95      6.92 o 
   7   2   0      260.67      266.62      4.99 o 
   8   2   0       30.91       36.78      2.34 o 
   9   2   0        0.11        0.69      1.36 o 
  10   2   0       12.39        9.14      2.18 o 
  11   2   0       95.63       92.81      5.47 o 
  12   2   0       54.19       49.51      4.52 o 
   1   3   0     1180.19     1298.95      8.66 o 
   2   3   0       65.49       46.89      1.48 o 
   3   3   0       33.13       21.63      1.15 o 
   4   3   0       35.30       42.53      1.59 o 
   5   3   0      637.29      645.62      6.18 o 
   6   3   0       66.75       74.35      3.15 o 
   7   3   0      125.73      108.96      4.15 o 
   8   3   0      658.92      666.49     10.16 o 
   9   3   0      209.12      204.97      5.88 o 
  10   3   0       81.21       86.62      4.86 o 
  11   3   0       22.04       27.09      4.50 o 
  12   3   0        0.26       -0.63      1.93 o 
   0   4   0      907.83      846.19     10.02 o 
   1   4   0      346.24      345.33      4.18 o 
   2   4   0      663.86      675.43      6.23 o 
   3   4   0      130.00      156.65      2.91 o 
   4   4   0      348.36      321.44      4.34 o 
   5   4   0      110.98      102.48      3.58 o 
   6   4   0      420.09      436.60      6.53 o 
   7   4   0      251.33      249.19      7.19 o 
   8   4   0        4.40        4.20      1.62 o 
   9   4   0       31.84       24.50      4.68 o 
  10   4   0      134.41      121.19      5.20 o 
  11   4   0        6.22        8.00      2.51 o 
  12   4   0       42.18       38.67      5.37 o 
   1   5   0      137.69      164.86      3.20 o 
   2   5   0        4.04        9.63      1.48 o 
   3   5   0      212.32      228.36      3.89 o 
   4   5   0      293.66      292.97      4.53 o 
   5   5   0        0.01        1.56      1.17 o 
   6   5   0      203.21      186.41      5.34 o 
   7   5   0       14.07       18.45      2.29 o 
   8   5   0       10.59       14.96      2.30 o 
   9   5   0       65.64       68.59      4.20 o 
  10   5   0       48.96       55.84      4.05 o 
  11   5   0        2.68        0.99      2.04 o 
   0   6   0       22.43       13.27      2.77 o 
   1   6   0      452.98      502.17      6.23 o 
   2   6   0      343.12      405.04      5.63 o 
   3   6   0      225.44      206.80      4.13 o 
   4   6   0        0.02       -1.30      1.22 o 
   5   6   0       42.16       36.52      2.85 o 
   6   6   0        8.62        9.93      2.05 o 
   7   6   0       37.81       43.46      3.88 o 
   8   6   0       23.23       16.83      2.57 o 
   9   6   0       41.72       39.09      7.13 o 
  10   6   0       13.34       11.98      2.63 o 
   1   7   0       15.83       15.25      1.70 o 
   2   7   0      427.07      436.47      6.27 o 
   3   7   0      168.69      169.05      4.06 o 
   4   7   0       82.11       81.44      3.92 o 
   5   7   0      146.05      163.25      5.34 o 
   6   7   0       61.04       51.56      3.58 o 
   7   7   0        1.46        1.03      1.60 o 
   8   7   0       18.81       12.58      2.86 o 
   9   7   0        0.02        0.27      2.15 o 
  10   7   0        0.07       -1.45      2.17 o 
   0   8   0       52.43       53.62      5.38 o 
   1   8   0       33.68       38.14      2.40 o 
   2   8   0       55.63       41.43      2.89 o 
   3   8   0      263.01      275.64      9.11 o 
   4   8   0       16.23       10.22      2.69 o 
   5   8   0       80.78       80.92      5.34 o 
   6   8   0        3.22        2.42      2.28 o 
   7   8   0        1.85        7.33      2.41 o 
   8   8   0        1.70        2.63      2.37 o 
   9   8   0        1.99        1.22      2.20 o 
   1   9   0        6.26        8.22      2.32 o 
   2   9   0        0.07       -0.72      2.71 o 
   3   9   0       89.39      106.41      7.71 o 
   4   9   0       34.14       36.48      5.32 o 
   5   9   0       28.27       29.86      4.03 o 
   6   9   0        3.28        7.60      2.71 o 
   7   9   0       22.38       21.44      3.90 o 
   0  10   0       38.83       37.55     11.47 o 
   1  10   0        0.01       -1.38      2.64 o 
   2  10   0        9.70        8.63      7.34 o 
   3  10   0        0.15        0.63      2.82 o 
   4  10   0       19.43       17.14      6.12 o 
   5  10   0        1.55       -1.71      3.05 o 
   1  11   0        4.59        3.67      6.12 o 
 -12   1   1        2.87        6.59      2.91 o 
 -11   1   1      123.93      115.61      5.82 o 
 -10   1   1        0.01        1.68      1.66 o 
  -9   1   1        6.96        6.29      1.50 o 
  -8   1   1        0.12       -0.53      1.06 o 
  -7   1   1      202.78      197.70      5.22 o 
  -6   1   1      211.26      221.00      3.67 o 
  -5   1   1      265.36      255.70      3.58 o 
  -4   1   1        0.12        2.15      0.75 o 
  -3   1   1       18.12       14.82      0.83 o 
  -2   1   1     4306.93     4285.09     23.69 o 
  -1   1   1      482.94      478.04      4.49 o 
   0   1   1     1727.65     1760.09     13.69 o 
   1   1   1      191.58      194.95      2.74 o 
   2   1   1      683.64      706.65      6.39 o 
   3   1   1     1552.96     1689.82     11.39 o 
   4   1   1      259.29      224.27      3.55 o 
   5   1   1      124.06      117.68      2.35 o 
   6   1   1       69.47       59.29      4.01 o 
   7   1   1      319.82      334.15      5.49 o 
   8   1   1        1.92        2.45      1.32 o 
   9   1   1        4.59        1.99      1.46 o 
  10   1   1        0.64        1.46      1.48 o 
  11   1   1       11.76       11.64      2.53 o 
  12   1   1        2.20        2.29      2.38 o 
 -12   2   1       21.70       16.31      3.15 o 
 -11   2   1        4.52        1.12      2.11 o 
 -10   2   1        1.05        0.01      1.43 o 
  -9   2   1      153.72      142.21      4.89 o 
  -8   2   1       12.10       13.67      2.05 o 
  -7   2   1       87.67       89.07      4.93 o 
  -6   2   1      571.57      606.13      6.22 o 
  -5   2   1       19.72       27.82      1.37 o 
  -4   2   1     1031.15     1104.23      8.09 o 
  -3   2   1      205.88      252.74      2.97 o 
  -2   2   1        7.30       14.48      0.94 o 
  -1   2   1      804.95      764.26      5.32 o 
   0   2   1     1101.93     1177.03      8.17 o 
   1   2   1     3411.28     3295.43     17.10 o 
   2   2   1     3470.51     3437.12     19.91 o 
   3   2   1      624.81      688.01      6.48 o 
   4   2   1       64.37       64.70      3.37 o 
   5   2   1      508.25      574.92      6.73 o 
   6   2   1      193.92      225.96      4.41 o 
   7   2   1      524.70      504.60      7.04 o 
   8   2   1       88.19       97.32      3.46 o 
   9   2   1       69.95       64.52      3.17 o 
  10   2   1       12.30        8.49      2.41 o 
  11   2   1       61.17       53.99      8.68 o 
  12   2   1        3.73        4.16      2.46 o 
 -12   3   1        9.75        6.15      2.74 o 
 -11   3   1       23.92       16.82      3.11 o 
 -10   3   1        1.49        1.32      1.60 o 
  -9   3   1        0.45        0.95      1.63 o 
  -8   3   1      131.53      140.06      5.16 o 
  -7   3   1      127.30      104.96      5.34 o 
  -6   3   1        1.93        0.93      0.86 o 
  -5   3   1        0.12       -0.77      0.69 o 
  -4   3   1       31.90       24.52      1.27 o 
  -3   3   1     1135.39     1107.08      8.71 o 
  -2   3   1        1.63        5.08      0.80 o 
  -1   3   1     1908.56     1747.74     10.74 o 
   0   3   1     4267.85     4363.65     22.60 o 
   1   3   1     2780.40     3034.66     16.74 o 
   2   3   1     1523.68     1490.10      9.79 o 
   3   3   1     1064.38     1011.93      7.71 o 
   4   3   1      119.40      138.08      3.11 o 
   5   3   1      114.92      158.42      3.58 o 
   6   3   1       17.75       12.49      1.54 o 
   7   3   1       51.44       40.23      2.43 o 
   8   3   1        0.80       -0.46      1.35 o 
   9   3   1      227.56      221.79      6.15 o 
  10   3   1       13.00        3.82      3.57 o 
  11   3   1        1.49        0.96      1.79 o 
  12   3   1       13.06        7.85      2.65 o 
 -12   4   1       15.14       15.50      3.27 o 
 -11   4   1       27.16       29.94      4.06 o 
 -10   4   1       79.03       81.00      4.53 o 
  -9   4   1      112.13      100.88      4.71 o 
  -8   4   1       34.24       33.72      2.87 o 
  -7   4   1      145.48      150.50      4.85 o 
  -6   4   1      157.25      171.78      4.87 o 
  -5   4   1       14.09       15.45      1.57 o 
  -4   4   1      470.99      427.72      5.02 o 
  -3   4   1        9.57       13.17      1.43 o 
  -2   4   1       22.19       28.30      1.36 o 
  -1   4   1       57.36       80.99      2.09 o 
   0   4   1      116.18      101.97      2.28 o 
   1   4   1       32.64       46.60      1.63 o 
   2   4   1      393.48      421.93      4.79 o 
   3   4   1       54.83       71.53      2.72 o 
   4   4   1      772.86      762.11      7.02 o 
   5   4   1      104.18      109.40      3.23 o 
   6   4   1      356.17      359.25      6.01 o 
   7   4   1      622.93      623.10      9.33 o 
   8   4   1      422.06      384.35      7.90 o 
   9   4   1       53.25       56.69      3.76 o 
  10   4   1        0.53        2.07      1.71 o 
  11   4   1        5.23        6.15      2.35 o 
  12   4   1        0.87        2.39      2.36 o 
 -11   5   1        3.92        4.61      1.88 o 
 -10   5   1        7.69        6.47      2.74 o 
  -9   5   1      153.18      140.46      5.37 o 
  -8   5   1      673.05      617.94     10.66 o 
  -7   5   1       81.10       76.75      5.39 o 
  -6   5   1      110.17      129.48      4.47 o 
  -5   5   1       13.16        9.29      1.77 o 
  -4   5   1      213.65      198.96      5.58 o 
  -3   5   1       12.29       29.94      1.68 o 
  -2   5   1     1165.16     1233.88      9.81 o 
  -1   5   1      457.63      526.36      5.83 o 
   0   5   1      116.52      104.51      2.61 o 
   1   5   1      109.22      126.51      2.80 o 
   2   5   1     1096.66     1073.30      9.06 o 
   3   5   1     1347.08     1460.07     11.26 o 
   4   5   1      258.93      253.53      4.83 o 
   5   5   1      214.36      214.40      4.68 o 
   6   5   1      251.59      241.35      5.12 o 
   7   5   1        8.46       12.46      2.22 o 
   8   5   1       68.66       71.12      4.05 o 
   9   5   1        6.04        3.82      2.16 o 
  10   5   1       26.49       16.76      2.69 o 
  11   5   1       22.54       21.90      3.53 o 
 -10   6   1       84.45       87.85      5.08 o 
  -9   6   1       11.04       12.43      2.42 o 
  -8   6   1        0.30       -0.34      1.44 o 
  -7   6   1       65.53       70.50      3.99 o 
  -6   6   1      711.92      691.87     10.84 o 
  -5   6   1      386.31      396.17      7.77 o 
  -4   6   1       86.99       95.85      3.46 o 
  -3   6   1       13.69       21.00      1.70 o 
  -2   6   1       43.75       40.04      2.05 o 
  -1   6   1        9.35       10.05      1.30 o 
   0   6   1      477.71      500.67      6.12 o 
   1   6   1     1210.64     1146.39     10.01 o 
   2   6   1      138.80      134.12      3.33 o 
   3   6   1       12.01       10.35      1.44 o 
   4   6   1      181.23      194.03      4.76 o 
   5   6   1       87.64       73.93      3.12 o 
   6   6   1       95.58       97.00      4.41 o 
   7   6   1      269.86      275.99      7.04 o 
   8   6   1      452.65      486.02      9.73 o 
   9   6   1       55.95       59.62      5.10 o 
  10   6   1        0.09        1.86      2.38 o 
 -10   7   1       20.79       23.77      3.62 o 
  -9   7   1       27.46       26.02      3.34 o 
  -8   7   1      116.30      112.37      5.96 o 
  -7   7   1      177.04      189.64      6.23 o 
  -6   7   1        8.38        6.53      1.95 o 
  -5   7   1       91.56       84.20      4.18 o 
  -4   7   1      125.68      118.88      6.36 o 
  -3   7   1      352.04      367.53      6.60 o 
  -2   7   1     1024.81     1039.26     10.11 o 
  -1   7   1     1636.58     1580.99     13.06 o 
   0   7   1      317.42      326.98      5.74 o 
   1   7   1        0.91        0.36      1.12 o 
   2   7   1       56.37       73.48      3.30 o 
   3   7   1      354.91      377.30      7.58 o 
   4   7   1      438.74      428.45      8.32 o 
   5   7   1       92.13       96.35      5.62 o 
   6   7   1      119.40      124.68      8.89 o 
   7   7   1       42.95       35.04      4.04 o 
   8   7   1       36.63       28.14      3.76 o 
   9   7   1       33.20       39.49      4.69 o 
  10   7   1        1.45        6.75      2.82 o 
  -8   8   1       49.36       55.00      8.57 o 
  -7   8   1      145.80      142.42      6.95 o 
  -6   8   1       46.92       52.74      3.89 o 
  -5   8   1      158.25      165.02      6.77 o 
  -4   8   1       56.21       67.14      3.85 o 
  -3   8   1       59.89       58.90      4.21 o 
  -2   8   1        0.08       -1.59      1.50 o 
  -1   8   1      353.42      320.18      6.35 o 
   0   8   1      413.26      429.95      9.79 o 
   1   8   1      242.73      266.33      7.04 o 
   2   8   1      391.90      392.51      8.04 o 
   3   8   1      461.33      430.88      8.59 o 
   4   8   1       93.57       98.09      5.58 o 
   5   8   1       50.54       41.31      4.42 o 
   6   8   1       24.98       33.58      6.43 o 
   7   8   1       64.85       74.93     10.81 o 
   8   8   1       16.35       21.75      3.67 o 
  -7   9   1      103.20      100.53     16.97 o 
  -6   9   1        8.57       23.24      5.05 o 
  -5   9   1        1.03       -2.42      2.67 o 
  -4   9   1       77.95       74.93      7.13 o 
  -3   9   1      474.53      405.84     13.44 o 
  -2   9   1      160.17      149.68      7.97 o 
  -1   9   1      215.51      232.60      8.32 o 
   0   9   1      290.54      262.56     11.64 o 
   1   9   1        1.39        0.29      2.33 o 
   2   9   1      203.55      204.09      6.23 o 
   3   9   1       23.79       33.03      5.26 o 
   4   9   1       91.34       99.09      6.00 o 
   5   9   1      252.12      258.92     10.47 o 
   6   9   1        8.25       13.32      3.36 o 
   7   9   1        0.15        4.24      3.16 o 
  -5  10   1       23.15       32.07      5.96 o 
  -4  10   1        0.24       -1.40      3.10 o 
  -3  10   1       22.14       20.54      4.48 o 
  -2  10   1        1.38       -1.53      3.36 o 
  -1  10   1        5.79        6.18      2.81 o 
   0  10   1       39.11       44.80      4.80 o 
   1  10   1      172.85      172.71     13.15 o 
   2  10   1       88.34       78.95      7.49 o 
   3  10   1       10.17        8.57      3.74 o 
   4  10   1       14.23        9.26      6.88 o 
   5  10   1        2.93        5.76      5.81 o 
  -1  11   1       34.11       31.45      8.26 o 
   0  11   1       33.40       29.66      9.17 o 
   1  11   1       10.75        7.34      7.64 o 
 -12   0   2       11.94       11.01      5.20 o 
 -11   0   2       47.34       57.80      7.95 o 
 -10   0   2      453.05      453.49     18.04 o 
  -9   0   2      206.77      207.69      6.23 o 
  -8   0   2      216.19      187.47      5.63 o 
  -7   0   2        0.04        0.64      1.35 o 
  -6   0   2     2670.17     2533.11     26.76 o 
  -5   0   2      678.68      693.80     11.47 o 
  -4   0   2     2247.20     2113.04     18.09 o 
  -3   0   2     2737.12     2610.54     20.50 o 
  -2   0   2     5358.97     5563.60     38.62 o 
  -1   0   2      104.45      112.07      2.92 o 
   0   0   2      221.67      213.36      2.96 o 
   1   0   2     6213.91     6223.11     52.87 o 
   2   0   2    37248.01    30190.08    226.36 o 
   3   0   2       56.08       42.04      5.22 o 
   4   0   2      383.03      326.54      6.36 o 
   5   0   2      274.50      325.53      5.84 o 
   6   0   2        0.13        2.05      1.21 o 
   7   0   2      424.93      459.64      8.09 o 
   8   0   2        6.72        9.17      2.48 o 
   9   0   2       60.49       59.30      4.86 o 
  10   0   2       10.07       21.10      3.78 o 
  11   0   2        9.75       10.24      3.03 o 
  12   0   2        6.64        5.50      3.03 o 
 -12   1   2       48.21       47.74      5.62 o 
 -11   1   2        0.02        1.07      2.29 o 
 -10   1   2        2.41       -0.89      1.72 o 
  -9   1   2        0.26        1.41      1.85 o 
  -8   1   2      628.46      622.62      8.15 o 
  -7   1   2      910.10      889.35      8.44 o 
  -6   1   2      532.01      504.63      5.62 o 
  -5   1   2      110.85      136.89      2.92 o 
  -4   1   2       70.23       78.39      3.08 o 
  -3   1   2        6.05        3.86      0.76 o 
  -2   1   2     4714.63     4682.20     29.03 o 
  -1   1   2     4505.92     4480.55     24.51 o 
   0   1   2     4116.07     4413.48     24.16 o 
   1   1   2      483.28      433.35      4.03 o 
   2   1   2     2222.99     2176.66     14.94 o 
   3   1   2        5.07        9.75      0.98 o 
   4   1   2      200.15      235.68      3.76 o 
   5   1   2      159.42      155.08      4.16 o 
   6   1   2     2423.93     2490.51     17.94 o 
   7   1   2     1497.20     1482.85     13.12 o 
   8   1   2       63.79       69.26      3.44 o 
   9   1   2      197.96      192.26      8.17 o 
  10   1   2       37.41       42.59      3.21 o 
  11   1   2      100.56      111.40      5.04 o 
  12   1   2       28.54       21.74      3.28 o 
 -12   2   2       24.37       34.99      6.27 o 
 -11   2   2       20.52       14.56      3.99 o 
 -10   2   2      435.91      428.18      8.70 o 
  -9   2   2     1051.28      990.52     15.05 o 
  -8   2   2      349.55      351.30     10.02 o 
  -7   2   2      130.02      162.20      3.93 o 
  -6   2   2       24.05       25.45      1.90 o 
  -5   2   2       23.45       10.14      1.04 o 
  -4   2   2      205.07      206.13      3.10 o 
  -3   2   2      115.55       96.69      2.64 o 
  -2   2   2     3119.93     3200.51     28.23 o 
  -1   2   2      788.51      765.99      8.29 o 
   0   2   2     5020.46     5148.04     28.49 o 
   1   2   2    17120.76    15545.16    137.48 o 
   2   2   2       79.59       58.21      1.80 o 
   3   2   2      624.38      653.59      6.33 o 
   4   2   2     1817.18     1705.48     16.00 o 
   5   2   2      255.81      264.63      4.53 o 
   6   2   2      153.81      129.71      3.54 o 
   7   2   2      568.81      508.50      7.27 o 
   8   2   2      374.36      383.26      6.55 o 
   9   2   2       73.25       80.50      3.85 o 
  10   2   2        2.15        2.07      1.50 o 
  11   2   2       28.90       34.24      3.81 o 
  12   2   2       17.93       12.81      3.09 o 
 -12   3   2        6.09       10.16      2.94 o 
 -11   3   2       21.98       21.80      3.01 o 
 -10   3   2       45.93       38.39      3.32 o 
  -9   3   2       93.65       85.95      4.19 o 
  -8   3   2       87.24       88.84      4.05 o 
  -7   3   2      139.37      149.31      6.14 o 
  -6   3   2      878.02      859.69      9.27 o 
  -5   3   2      167.61      134.90      2.66 o 
  -4   3   2       59.64       77.26      2.49 o 
  -3   3   2      141.61      145.18      3.60 o 
  -2   3   2      609.03      638.45      5.37 o 
  -1   3   2       82.21      148.44      2.44 o 
   0   3   2        3.75        1.03      0.54 o 
   1   3   2      150.40      184.74      2.62 o 
   2   3   2     2491.07     2602.20     15.02 o 
   3   3   2     1052.74     1156.88      8.38 o 
   4   3   2      288.47      293.46      4.66 o 
   5   3   2     2572.87     2523.07     18.17 o 
   6   3   2     1146.79     1123.01     11.15 o 
   7   3   2      685.68      656.73      8.56 o 
   8   3   2      274.42      287.84      6.83 o 
   9   3   2        8.99        5.85      1.73 o 
  10   3   2      121.48      129.67      7.79 o 
  11   3   2       28.91       33.23      3.86 o 
  12   3   2       36.61       48.09      4.74 o 
 -12   4   2       12.29        3.65      3.03 o 
 -11   4   2      174.93      174.22      6.34 o 
 -10   4   2       79.65       83.86      4.55 o 
  -9   4   2      115.55      121.73      5.38 o 
  -8   4   2      756.08      699.12     17.21 o 
  -7   4   2      199.39      201.17      5.54 o 
  -6   4   2        2.16        3.72      1.52 o 
  -5   4   2       16.85       27.55      1.93 o 
  -4   4   2       21.96       34.33      1.53 o 
  -3   4   2       10.41       16.36      1.15 o 
  -2   4   2        5.59        3.74      0.82 o 
  -1   4   2      780.49      839.93      6.96 o 
   0   4   2     1097.18     1143.43      8.52 o 
   1   4   2      291.78      304.68      3.86 o 
   2   4   2     1866.72     1827.42     12.49 o 
   3   4   2     1544.63     1559.76     11.04 o 
   4   4   2      705.65      699.38      7.87 o 
   5   4   2       36.31       33.71      2.21 o 
   6   4   2       82.52       84.01      3.25 o 
   7   4   2      468.21      479.63      7.53 o 
   8   4   2      624.84      608.38     13.99 o 
   9   4   2       53.50       53.97      3.70 o 
  10   4   2       43.33       59.65      4.01 o 
  11   4   2       19.98       24.30      3.50 o 
 -11   5   2       37.92       52.00      4.30 o 
 -10   5   2       16.11       18.17      3.22 o 
  -9   5   2        0.13       -0.81      1.52 o 
  -8   5   2       73.97       88.50      7.59 o 
  -7   5   2       82.61       91.21      7.72 o 
  -6   5   2       27.52       31.92      2.80 o 
  -5   5   2        6.97        6.38      1.46 o 
  -4   5   2       52.12       48.69      2.72 o 
  -3   5   2       88.41       78.53      2.38 o 
  -2   5   2       98.49       74.54      2.29 o 
  -1   5   2      208.30      174.68      3.26 o 
   0   5   2        9.87        6.50      1.11 o 
   1   5   2       19.52       18.87      1.80 o 
   2   5   2      527.59      609.74      6.40 o 
   3   5   2      147.36      120.54      4.13 o 
   4   5   2      263.29      290.45      5.19 o 
   5   5   2      353.23      383.58      6.33 o 
   6   5   2      736.17      715.42     11.24 o 
   7   5   2       25.35       29.36      2.49 o 
   8   5   2        6.38        3.36      1.72 o 
   9   5   2       26.19       20.03      2.72 o 
  10   5   2       35.31       32.27      4.04 o 
  11   5   2       35.19       35.77      5.41 o 
 -10   6   2       11.65       11.00      2.58 o 
  -9   6   2       57.82       62.89      4.28 o 
  -8   6   2        3.56        2.86      1.81 o 
  -7   6   2      105.26      109.71      5.96 o 
  -6   6   2        0.14       -1.93      1.72 o 
  -5   6   2       90.60       99.60      4.14 o 
  -4   6   2       70.20       62.47      2.94 o 
  -3   6   2      287.48      300.27      5.56 o 
  -2   6   2      118.30      113.05      2.99 o 
  -1   6   2       14.79       19.72      1.76 o 
   0   6   2      190.03      234.48      4.20 o 
   1   6   2      369.48      360.58      5.63 o 
   2   6   2       66.21       72.41      3.03 o 
   3   6   2       18.07       23.60      2.47 o 
   4   6   2      234.90      229.99      5.94 o 
   5   6   2       42.66       46.61      3.89 o 
   6   6   2      149.73      156.71      5.22 o 
   7   6   2        3.43        3.18      2.93 o 
   8   6   2       75.06       85.76      5.52 o 
   9   6   2       54.48       55.83      4.87 o 
  10   6   2        2.23        3.42      2.43 o 
  -9   7   2        3.35        0.53      1.91 o 
  -8   7   2        0.26       -2.15      1.51 o 
  -7   7   2       10.29        9.03      2.07 o 
  -6   7   2        1.34        2.98      1.65 o 
  -5   7   2       82.96       84.30      4.28 o 
  -4   7   2      152.08      145.16      4.99 o 
  -3   7   2       80.22       85.73      3.50 o 
  -2   7   2       13.00       15.58      2.74 o 
  -1   7   2       94.52      104.17      3.73 o 
   0   7   2      179.89      184.63      4.72 o 
   1   7   2      189.44      171.60      4.64 o 
   2   7   2      100.96       90.95      3.61 o 
   3   7   2        3.86        4.16      1.74 o 
   4   7   2      542.32      533.88      9.56 o 
   5   7   2        1.79        2.84      1.60 o 
   6   7   2       41.69       37.76      4.07 o 
   7   7   2       36.88       36.88      4.21 o 
   8   7   2        3.59        3.52      2.19 o 
   9   7   2        0.39        2.18      2.38 o 
  -8   8   2        2.16        6.35      2.75 o 
  -7   8   2       22.02       14.94      4.89 o 
  -6   8   2       13.05       15.49      3.13 o 
  -5   8   2       25.09       22.87      5.17 o 
  -4   8   2       63.69       61.03      4.62 o 
  -3   8   2       55.13       53.94      3.75 o 
  -2   8   2       14.12       23.42      2.82 o 
  -1   8   2       19.05       19.16      2.62 o 
   0   8   2       18.49       18.59      2.20 o 
   1   8   2        0.27        1.12      1.46 o 
   2   8   2       13.57       12.29      2.12 o 
   3   8   2       19.65       17.56      3.05 o 
   4   8   2       22.73       26.69      3.71 o 
   5   8   2       80.22       85.38      5.59 o 
   6   8   2        0.00        0.14      1.89 o 
   7   8   2        5.39        4.71      2.49 o 
   8   8   2        1.60        1.69      2.41 o 
  -7   9   2       13.56       13.48      4.56 o 
  -6   9   2        0.61       -3.65      2.43 o 
  -5   9   2        2.80        4.03      2.43 o 
  -4   9   2       33.61       30.60      3.94 o 
  -3   9   2       88.23       84.56     10.35 o 
  -2   9   2       15.31       18.63      2.90 o 
  -1   9   2        1.04        1.77      2.78 o 
   0   9   2        7.92        9.04      4.55 o 
   1   9   2       13.45       15.68      2.44 o 
   2   9   2        1.15        2.90      1.78 o 
   3   9   2       36.93       36.89      3.45 o 
   4   9   2       17.84       21.88      4.36 o 
   5   9   2       35.70       41.65      4.64 o 
   6   9   2        5.17        2.78      2.60 o 
   7   9   2        0.83        2.05      2.62 o 
  -5  10   2        3.15        2.85      9.17 o 
  -4  10   2        9.21       10.74      3.84 o 
  -3  10   2       18.00        9.20      6.27 o 
  -2  10   2       39.76       38.07      5.65 o 
  -1  10   2        0.96        2.73      3.32 o 
   0  10   2        0.29        2.51      2.80 o 
   1  10   2        7.05        6.68      2.90 o 
   2  10   2        7.65        7.50      2.67 o 
   3  10   2        7.06        5.46      4.91 o 
   4  10   2        1.96        4.19      2.83 o 
   5  10   2        0.08       -3.55      2.37 o 
 -12   1   3        3.43        1.20      2.35 o 
 -11   1   3       22.63       25.12      4.21 o 
 -10   1   3       67.03       71.34      4.71 o 
  -9   1   3       42.34       36.51      3.03 o 
  -8   1   3      126.13      125.51      3.82 o 
  -7   1   3       61.09       59.69      2.70 o 
  -6   1   3       32.71       34.23      1.72 o 
  -5   1   3      188.15      193.92      3.16 o 
  -4   1   3      377.98      390.84      4.20 o 
  -3   1   3        7.81        5.24      0.72 o 
  -2   1   3      124.69      139.00      3.32 o 
  -1   1   3      108.60      100.86      1.69 o 
   0   1   3     5649.85     5700.85     31.25 o 
   1   1   3       34.10       35.61      1.08 o 
   2   1   3      536.75      533.52      4.64 o 
   3   1   3        7.59       23.37      1.16 o 
   4   1   3       82.14       98.71      2.17 o 
   5   1   3        4.87        0.42      0.75 o 
   6   1   3       24.70       39.82      2.21 o 
   7   1   3        2.18        1.56      1.24 o 
   8   1   3       25.10       21.70      2.33 o 
   9   1   3       20.78       17.71      2.29 o 
  10   1   3       21.50       27.91      2.86 o 
  11   1   3        5.26        5.55      2.06 o 
  12   1   3        0.57        2.40      2.06 o 
 -12   2   3       18.91       27.47      4.74 o 
 -11   2   3        8.77        6.03      5.96 o 
 -10   2   3        1.80        2.79      1.58 o 
  -9   2   3      110.30       99.02      4.31 o 
  -8   2   3        1.03       -0.43      1.25 o 
  -7   2   3        1.91        2.34      1.26 o 
  -6   2   3      148.27      137.74      3.57 o 
  -5   2   3        0.04        0.64      0.71 o 
  -4   2   3      243.95      238.84      4.07 o 
  -3   2   3      366.59      368.80      4.79 o 
  -2   2   3      453.34      464.65      5.12 o 
  -1   2   3       31.04       28.73      1.06 o 
   0   2   3      122.38      104.38      2.29 o 
   1   2   3      939.46      973.38      7.99 o 
   2   2   3      299.23      335.83      4.85 o 
   3   2   3       96.57      129.93      2.26 o 
   4   2   3      303.88      323.30      4.79 o 
   5   2   3      159.79      170.87      3.77 o 
   6   2   3       33.80       33.78      2.15 o 
   7   2   3        0.54        0.53      1.26 o 
   8   2   3      244.58      207.85      5.51 o 
   9   2   3      381.38      360.18      8.12 o 
  10   2   3        0.95        1.01      1.55 o 
  11   2   3       21.81       25.55      3.02 o 
  12   2   3        4.60        5.22      2.42 o 
 -12   3   3       14.72       22.15      8.72 o 
 -11   3   3       15.43       12.02      2.60 o 
 -10   3   3      185.22      185.49      6.07 o 
  -9   3   3        2.79        3.91      1.67 o 
  -8   3   3      102.53       94.68      4.17 o 
  -7   3   3      147.83      162.70      4.22 o 
  -6   3   3        4.83        2.00      1.21 o 
  -5   3   3       16.50       21.37      1.75 o 
  -4   3   3       62.84       61.76      2.32 o 
  -3   3   3      151.81      171.70      3.40 o 
  -2   3   3       50.19       56.44      1.88 o 
  -1   3   3      259.93      255.49      3.05 o 
   0   3   3        0.90        0.58      0.71 o 
   1   3   3      858.43      819.14      7.65 o 
   2   3   3      695.30      650.14      5.63 o 
   3   3   3     2387.95     2291.55     14.17 o 
   4   3   3        3.11        7.13      1.43 o 
   5   3   3      657.25      677.04      7.99 o 
   6   3   3      624.20      575.22      8.65 o 
   7   3   3       81.15       82.56      3.36 o 
   8   3   3       49.27       45.89      2.88 o 
   9   3   3        0.12        1.44      1.52 o 
  10   3   3        4.02        8.89      2.06 o 
  11   3   3       17.63       12.95      3.04 o 
  12   3   3        0.02        2.75      2.50 o 
 -11   4   3        1.41       -0.80      1.84 o 
 -10   4   3        9.44       14.23      2.60 o 
  -9   4   3       85.15       85.28      4.45 o 
  -8   4   3      220.75      205.11      5.88 o 
  -7   4   3       22.58       26.24      2.58 o 
  -6   4   3      109.40      124.69      3.97 o 
  -5   4   3      233.81      260.33      4.98 o 
  -4   4   3      263.95      278.77      4.91 o 
  -3   4   3       84.43       99.15      3.02 o 
  -2   4   3      943.88     1050.33      9.66 o 
  -1   4   3       19.24       37.22      1.44 o 
   0   4   3      416.96      407.25      5.43 o 
   1   4   3     2186.98     2273.38     14.06 o 
   2   4   3      228.39      282.97      3.75 o 
   3   4   3      155.23      128.99      2.68 o 
   4   4   3       25.36       35.10      1.99 o 
   5   4   3      842.25      866.32      9.57 o 
   6   4   3      722.64      688.80      8.87 o 
   7   4   3       99.11      100.48      3.74 o 
   8   4   3      133.93      124.49      5.11 o 
   9   4   3      285.86      295.67      6.95 o 
  10   4   3       91.32      102.38      5.66 o 
  11   4   3       26.56       28.11      6.57 o 
 -11   5   3      100.28      105.86      5.49 o 
 -10   5   3      102.19      101.56      5.19 o 
  -9   5   3       11.90       12.19      2.41 o 
  -8   5   3        5.00        3.08      1.71 o 
  -7   5   3      590.51      559.65      9.82 o 
  -6   5   3      589.93      606.99      9.75 o 
  -5   5   3       14.35       11.92      1.74 o 
  -4   5   3       84.70       91.84      3.13 o 
  -3   5   3       19.64       11.99      1.89 o 
  -2   5   3      436.89      472.34      5.38 o 
  -1   5   3      483.79      448.62      5.23 o 
   0   5   3     2045.78     2068.06     15.94 o 
   1   5   3      146.42      149.95      3.72 o 
   2   5   3       52.73       58.57      3.96 o 
   3   5   3       10.32       11.63      1.87 o 
   4   5   3      455.07      469.92      8.19 o 
   5   5   3     1026.90     1001.54     12.89 o 
   6   5   3       70.14       68.15      6.71 o 
   7   5   3      469.88      475.24      9.22 o 
   8   5   3       94.72       93.45      6.58 o 
   9   5   3       30.41       24.31      3.55 o 
  10   5   3        1.36        0.75      2.09 o 
  11   5   3       36.51       31.76      5.18 o 
 -10   6   3       65.56       53.88      4.30 o 
  -9   6   3      140.63      139.44      5.75 o 
  -8   6   3      140.40      148.93      6.62 o 
  -7   6   3        1.20        0.70      1.51 o 
  -6   6   3       59.31       58.70      4.46 o 
  -5   6   3        2.55        5.03      1.50 o 
  -4   6   3      250.30      246.44      5.29 o 
  -3   6   3      520.26      538.51      7.55 o 
  -2   6   3      213.95      202.58      5.41 o 
  -1   6   3       49.24       46.86      2.47 o 
   0   6   3       20.04       26.09      2.08 o 
   1   6   3       56.40       75.91      4.03 o 
   2   6   3      142.18      156.84      6.39 o 
   3   6   3       95.39      102.35      4.15 o 
   4   6   3      178.57      182.38      5.43 o 
   5   6   3      550.30      510.93      9.32 o 
   6   6   3      127.41      109.62      7.19 o 
   7   6   3        0.04        0.00      2.43 o 
   8   6   3       35.79       44.68      8.50 o 
   9   6   3       93.39      100.32      6.77 o 
  10   6   3      120.71      124.37     12.13 o 
  -9   7   3        3.38        7.61      2.90 o 
  -8   7   3       82.00       97.05      7.90 o 
  -7   7   3      318.08      314.97     10.23 o 
  -6   7   3      395.94      423.82     13.62 o 
  -5   7   3      287.36      300.19      8.76 o 
  -4   7   3      115.90      103.08      4.68 o 
  -3   7   3       86.62       85.80      4.60 o 
  -2   7   3       29.84       26.18      3.66 o 
  -1   7   3      431.97      471.06      8.73 o 
   0   7   3      557.32      535.92      7.98 o 
   1   7   3      769.44      721.96      9.49 o 
   2   7   3      173.50      168.39      7.75 o 
   3   7   3        0.16        1.12      1.49 o 
   4   7   3        2.44        6.32      1.95 o 
   5   7   3       19.21       21.98      2.78 o 
   6   7   3      194.77      207.16      6.67 o 
   7   7   3       17.94       24.63      3.68 o 
   8   7   3        5.22        5.21      2.62 o 
   9   7   3        3.85        7.15      2.91 o 
  -8   8   3       77.11       80.08      8.73 o 
  -7   8   3       23.86       21.41      3.69 o 
  -6   8   3      102.72       97.99      7.61 o 
  -5   8   3      111.36      107.26      5.96 o 
  -4   8   3       73.28       71.31      4.96 o 
  -3   8   3      223.49      225.04      6.61 o 
  -2   8   3      349.25      328.45      7.82 o 
  -1   8   3      619.45      602.94     10.61 o 
   0   8   3       89.97       82.83      4.35 o 
   1   8   3        5.30        5.40      2.09 o 
   2   8   3       26.31       35.56      3.35 o 
   3   8   3        7.56        5.61      2.82 o 
   4   8   3      105.76      110.05      5.07 o 
   5   8   3       75.94       79.92      4.61 o 
   6   8   3       36.17       35.43      4.55 o 
   7   8   3        0.59        4.91      2.65 o 
   8   8   3       96.44      108.79      7.13 o 
  -7   9   3       39.95       38.31      4.80 o 
  -6   9   3      155.63      167.45      8.26 o 
  -5   9   3      286.31      298.37      9.58 o 
  -4   9   3       48.39       46.24      4.58 o 
  -3   9   3       19.35       24.21      3.55 o 
  -2   9   3       62.11       58.33      4.13 o 
  -1   9   3      208.63      207.00      6.63 o 
   0   9   3      177.52      196.76      7.37 o 
   1   9   3      111.51      119.35      6.20 o 
   2   9   3       42.60       36.65      3.50 o 
   3   9   3        0.00       -0.30      1.90 o 
   4   9   3       31.40       41.24      6.00 o 
   5   9   3       11.64       22.89      3.85 o 
   6   9   3       90.65      103.24     11.99 o 
  -4  10   3       18.77       14.57      4.42 o 
  -3  10   3       15.23       17.41      3.36 o 
  -2  10   3       19.75       16.65      3.03 o 
  -1  10   3       20.45       19.33      3.12 o 
   0  10   3        0.16        1.60      2.58 o 
   1  10   3        0.40        0.48      3.35 o 
   2  10   3       39.47       47.98      4.87 o 
   3  10   3      158.31      163.18     10.14 o 
   4  10   3      116.65      112.14      9.63 o 
 -12   0   4        3.80        7.95      4.28 o 
 -11   0   4        2.21       -1.53      3.06 o 
 -10   0   4       26.53       29.66      6.12 o 
  -9   0   4     1522.75     1488.10     31.50 o 
  -8   0   4     2905.33     2777.55     34.58 o 
  -7   0   4      306.37      342.81      7.15 o 
  -6   0   4      395.76      387.71      7.20 o 
  -5   0   4      374.96      399.16      6.83 o 
  -4   0   4      900.77      869.87     10.26 o 
  -3   0   4     1560.13     1582.35     14.80 o 
  -2   0   4     2316.01     2295.96     19.08 o 
  -1   0   4     7266.03     7446.14     74.95 o 
   0   0   4     2997.45     3065.65     25.38 o 
   1   0   4      504.38      487.63      6.47 o 
   2   0   4      940.40      915.38      9.91 o 
   3   0   4      457.74      483.18      8.50 o 
   4   0   4        9.79        7.40      1.46 o 
   5   0   4      366.57      335.78      6.41 o 
   6   0   4        1.16        2.96      1.64 o 
   7   0   4      432.08      446.02     11.16 o 
   8   0   4      597.54      615.38     13.72 o 
   9   0   4      168.00      163.38      7.56 o 
  10   0   4       27.04       29.22      4.32 o 
  11   0   4       92.82       96.99      6.92 o 
  12   0   4       23.50       24.80      4.62 o 
 -12   1   4       47.16       62.53      6.27 o 
 -11   1   4       78.64       77.83      9.17 o 
 -10   1   4      110.37      117.68      5.82 o 
  -9   1   4        5.01        6.92      1.80 o 
  -8   1   4        2.33        2.13      1.41 o 
  -7   1   4      296.69      273.51      5.33 o 
  -6   1   4      985.02      961.27      9.97 o 
  -5   1   4     1379.62     1313.63      9.87 o 
  -4   1   4     1371.37     1235.98      9.32 o 
  -3   1   4     4542.51     4617.53     24.48 o 
  -2   1   4     6782.77     6880.51     34.34 o 
  -1   1   4      259.08      287.92      3.32 o 
   0   1   4      686.27      601.76      5.08 o 
   1   1   4      777.41      681.44      5.62 o 
   2   1   4       12.48       32.06      1.41 o 
   3   1   4        0.15        1.74      0.67 o 
   4   1   4      356.02      385.74      4.29 o 
   5   1   4        2.38        3.12      0.96 o 
   6   1   4        7.63        9.07      1.52 o 
   7   1   4      560.06      546.97      7.68 o 
   8   1   4      637.87      650.90     10.00 o 
   9   1   4      169.35      179.23      5.69 o 
  10   1   4       16.38       13.45      2.36 o 
  11   1   4        9.20        3.77      1.89 o 
  12   1   4       45.77       52.17      4.11 o 
 -12   2   4       45.48       41.74      5.51 o 
 -11   2   4        0.30        1.60      1.81 o 
 -10   2   4       25.53       21.64      3.05 o 
  -9   2   4      134.64      147.23      4.95 o 
  -8   2   4     1153.49     1144.06     12.36 o 
  -7   2   4     2422.35     2321.02     18.68 o 
  -6   2   4      288.36      283.37      5.19 o 
  -5   2   4      568.78      551.43      7.00 o 
  -4   2   4      240.36      260.63      4.44 o 
  -3   2   4      310.67      313.34      4.56 o 
  -2   2   4      634.25      551.77      5.93 o 
  -1   2   4      858.72      937.12      6.97 o 
   0   2   4     1211.85     1160.00      9.40 o 
   1   2   4       28.41       86.97      2.32 o 
   2   2   4      525.77      440.22      4.46 o 
   3   2   4     1948.90     2032.26     12.94 o 
   4   2   4       34.33       64.88      1.87 o 
   5   2   4      423.75      355.20      5.62 o 
   6   2   4      358.97      331.77      6.05 o 
   7   2   4       14.59        9.29      1.68 o 
   8   2   4      261.30      253.47      6.29 o 
   9   2   4      179.02      166.53      8.52 o 
  10   2   4       28.20       31.57      3.12 o 
  11   2   4       28.50       30.68      3.44 o 
  12   2   4       29.65       27.29      3.43 o 
 -12   3   4      122.58      138.50      8.86 o 
 -11   3   4       39.31       34.31      7.44 o 
 -10   3   4       81.41       85.79      4.86 o 
  -9   3   4      132.89      136.68      5.43 o 
  -8   3   4        3.23        3.60      1.43 o 
  -7   3   4      277.05      268.35      5.52 o 
  -6   3   4       23.34       28.06      2.13 o 
  -5   3   4        4.14        3.14      1.16 o 
  -4   3   4      442.52      429.15      6.67 o 
  -3   3   4      140.22      141.78      3.21 o 
  -2   3   4      130.88      119.94      3.88 o 
  -1   3   4      809.32      817.50      8.70 o 
   0   3   4      232.75      196.04      3.60 o 
   1   3   4      704.35      728.38      7.48 o 
   2   3   4      123.69      127.57      3.04 o 
   3   3   4       12.46        2.49      0.73 o 
   4   3   4       13.67       18.22      1.57 o 
   5   3   4        0.01        0.28      1.07 o 
   6   3   4      443.49      489.69      7.26 o 
   7   3   4     1340.77     1333.42     13.44 o 
   8   3   4      240.42      233.39      5.58 o 
   9   3   4      193.90      204.28      6.05 o 
  10   3   4      123.35      116.42      4.96 o 
  11   3   4        8.46        4.34      2.46 o 
 -11   4   4       50.02       45.83      4.04 o 
 -10   4   4       37.12       38.52      3.50 o 
  -9   4   4      136.90      131.29      5.23 o 
  -8   4   4      139.86      150.20      6.27 o 
  -7   4   4      156.11      151.15      4.95 o 
  -6   4   4      271.04      274.06      5.47 o 
  -5   4   4       15.55       13.57      2.01 o 
  -4   4   4        8.27       13.99      1.55 o 
  -3   4   4      110.28      112.54      3.06 o 
  -2   4   4      254.24      236.17      4.08 o 
  -1   4   4      180.19      158.10      3.34 o 
   0   4   4       58.39       86.06      2.92 o 
   1   4   4     1103.06     1073.37     10.12 o 
   2   4   4     1155.30     1294.70     11.54 o 
   3   4   4      226.55      243.08      4.45 o 
   4   4   4     1552.72     1457.20     15.25 o 
   5   4   4     1128.16     1151.22     13.71 o 
   6   4   4        4.02        0.91      2.47 o 
   7   4   4       23.31       22.39      2.59 o 
   8   4   4        2.33        3.28      1.69 o 
   9   4   4      206.26      198.07      6.49 o 
  10   4   4       63.53       60.31      8.23 o 
  11   4   4        4.38        5.62      3.56 o 
 -11   5   4        2.84        5.63      2.30 o 
 -10   5   4        5.24        3.23      2.01 o 
  -9   5   4       63.08       59.92      4.15 o 
  -8   5   4       14.42       15.21      2.42 o 
  -7   5   4        3.32        5.44      2.12 o 
  -6   5   4      215.93      228.91      5.43 o 
  -5   5   4      178.15      162.24      4.73 o 
  -4   5   4        2.42        2.14      1.25 o 
  -3   5   4       28.51       28.03      1.98 o 
  -2   5   4        0.95        5.51      1.55 o 
  -1   5   4      118.76      127.64      3.42 o 
   0   5   4      225.83      237.43      4.64 o 
   1   5   4      323.63      322.65      5.49 o 
   2   5   4      179.81      181.77      4.25 o 
   3   5   4       25.63       27.24      2.52 o 
   4   5   4       65.51       78.73      3.84 o 
   5   5   4       29.75       36.68      2.98 o 
   6   5   4      302.35      309.95     10.37 o 
   7   5   4      198.13      212.72      6.34 o 
   8   5   4      270.95      288.17      7.63 o 
   9   5   4       24.45       25.67      3.06 o 
  10   5   4       10.96        5.16      3.13 o 
 -10   6   4        5.90        6.70      5.20 o 
  -9   6   4        5.44        4.90      2.47 o 
  -8   6   4       15.00        9.93      2.74 o 
  -7   6   4       84.25       96.86      7.26 o 
  -6   6   4       16.15       14.88      3.43 o 
  -5   6   4       49.08       50.55      3.50 o 
  -4   6   4      159.16      143.68      4.97 o 
  -3   6   4       68.36       69.71      4.59 o 
  -2   6   4      392.37      386.28      7.69 o 
  -1   6   4      385.30      393.80      7.71 o 
   0   6   4        0.24        1.60      1.41 o 
   1   6   4       17.10       15.41      1.92 o 
   2   6   4       21.38       29.24      2.67 o 
   3   6   4       94.15      101.18      4.90 o 
   4   6   4       41.51       49.37      3.40 o 
   5   6   4       85.70       81.19      4.55 o 
   6   6   4       77.21       77.51      4.30 o 
   7   6   4        3.03        5.80      1.94 o 
   8   6   4       82.92       75.77      5.30 o 
   9   6   4       13.69       19.84      4.39 o 
  10   6   4       87.74       96.41      6.76 o 
  -9   7   4        1.29        1.44      3.80 o 
  -8   7   4        3.51        3.83      2.43 o 
  -7   7   4       26.97       30.83      4.11 o 
  -6   7   4      164.83      154.72      6.70 o 
  -5   7   4       30.48       26.22      5.89 o 
  -4   7   4       93.91       98.20      4.64 o 
  -3   7   4      258.43      271.78      6.96 o 
  -2   7   4        4.64        8.65      3.27 o 
  -1   7   4       35.72       44.29      3.26 o 
   0   7   4       52.88       47.01      3.37 o 
   1   7   4       10.75       16.23      2.14 o 
   2   7   4       56.96       61.90      5.61 o 
   3   7   4       41.18       35.77      4.59 o 
   4   7   4       12.70       13.41      2.90 o 
   5   7   4       97.96       95.81      4.82 o 
   6   7   4      149.09      147.22      5.73 o 
   7   7   4        0.18        0.75      2.04 o 
   8   7   4       11.28        6.64      3.01 o 
   9   7   4        1.32        2.55      3.63 o 
  -8   8   4       13.41       15.00      5.62 o 
  -7   8   4        9.83        8.89      3.17 o 
  -6   8   4       29.67       33.34      4.23 o 
  -5   8   4      144.71      151.14      8.27 o 
  -4   8   4        0.15        0.22      2.30 o 
  -3   8   4       27.22       23.63      3.04 o 
  -2   8   4       23.99       24.54      2.99 o 
  -1   8   4        0.00        1.97      1.78 o 
   0   8   4       46.64       46.99      5.16 o 
   1   8   4       15.19       11.20      4.28 o 
   2   8   4       22.73       26.57      3.58 o 
   3   8   4        9.06        6.72      2.01 o 
   4   8   4       20.90       20.56      2.82 o 
   5   8   4        0.67        3.37      2.04 o 
   6   8   4        0.02        1.49      3.31 o 
   7   8   4        1.31       -0.25      2.25 o 
   8   8   4        0.87        2.42      2.54 o 
  -6   9   4       16.41       13.62      3.36 o 
  -5   9   4       61.70       70.60      5.51 o 
  -4   9   4        0.01        2.35      2.26 o 
  -3   9   4       14.26       19.05      3.01 o 
  -2   9   4       44.86       37.18      3.63 o 
  -1   9   4       76.05       70.57      4.51 o 
   0   9   4        6.09        0.78      2.48 o 
   1   9   4       20.60       20.26      3.47 o 
   2   9   4        3.04        3.29      2.48 o 
   3   9   4        9.02        7.18      2.43 o 
   4   9   4       15.05       10.44      2.56 o 
   5   9   4       21.79       27.40      4.37 o 
   6   9   4        0.05        2.74      2.60 o 
  -4  10   4       46.24       45.47      4.98 o 
  -3  10   4        8.69       10.13      3.16 o 
  -2  10   4        0.01       -0.46      2.03 o 
  -1  10   4       19.36       23.34      7.31 o 
   0  10   4        8.27        6.99      3.18 o 
   1  10   4        0.78        2.89      2.68 o 
   2  10   4        5.79        5.62      2.81 o 
   3  10   4        3.17        1.08      2.79 o 
   4  10   4        0.12       -1.46      3.33 o 
 -12   1   5        2.56        6.48      6.73 o 
 -11   1   5       17.89       19.67      5.66 o 
 -10   1   5       55.70       54.60      5.87 o 
  -9   1   5        2.63        1.54      1.52 o 
  -8   1   5       34.49       33.60      2.91 o 
  -7   1   5       99.28      102.84      3.52 o 
  -6   1   5      342.84      346.47      5.82 o 
  -5   1   5       71.33       75.49      2.83 o 
  -4   1   5      445.71      480.14      5.23 o 
  -3   1   5      273.95      269.65      4.08 o 
  -2   1   5      468.15      569.62      5.48 o 
  -1   1   5       96.25      115.78      2.32 o 
   0   1   5      232.80      273.79      4.09 o 
   1   1   5      104.87       96.16      2.15 o 
   2   1   5      472.98      476.48      5.07 o 
   3   1   5        2.85        3.71      0.88 o 
   4   1   5      447.25      474.75      5.46 o 
   5   1   5       31.29       27.10      1.92 o 
   6   1   5        0.03        0.67      1.17 o 
   7   1   5      276.78      301.95      6.64 o 
   8   1   5       23.40       17.65      2.28 o 
   9   1   5        8.32       14.03      2.33 o 
  10   1   5       15.03       19.63      2.75 o 
  11   1   5        9.26        9.59      2.44 o 
 -12   2   5       14.02       17.27      3.87 o 
 -11   2   5        0.13       -1.83      1.74 o 
 -10   2   5        0.21        3.93      1.91 o 
  -9   2   5      213.34      244.93      8.51 o 
  -8   2   5        8.25       12.14      1.82 o 
  -7   2   5        2.15        2.86      1.67 o 
  -6   2   5        0.65        0.54      1.14 o 
  -5   2   5       53.36       47.51      2.40 o 
  -4   2   5       12.62       17.42      1.54 o 
  -3   2   5      330.85      376.67      5.35 o 
  -2   2   5      415.47      449.47      4.68 o 
  -1   2   5     2509.72     2675.31     15.77 o 
   0   2   5      295.15      259.19      4.20 o 
   1   2   5       27.88       20.93      1.16 o 
   2   2   5      118.09      122.71      2.44 o 
   3   2   5        2.28        7.90      0.99 o 
   4   2   5       31.47       44.71      2.06 o 
   5   2   5      107.26      103.94      5.35 o 
   6   2   5       71.88       81.49      3.93 o 
   7   2   5        6.73        6.75      1.55 o 
   8   2   5        6.83        9.49      1.92 o 
   9   2   5        5.06        2.56      1.73 o 
  10   2   5      107.70      102.71      4.90 o 
  11   2   5       20.31       13.85      4.74 o 
 -11   3   5        3.28        2.70      2.53 o 
 -10   3   5        7.85        5.67      2.78 o 
  -9   3   5      214.72      214.79      6.26 o 
  -8   3   5       78.51       95.00      3.83 o 
  -7   3   5      345.14      335.81      6.88 o 
  -6   3   5      223.38      233.62      5.08 o 
  -5   3   5      400.74      411.36      6.40 o 
  -4   3   5        0.12        1.96      1.01 o 
  -3   3   5      163.87      169.27      3.68 o 
  -2   3   5       44.27       42.01      1.83 o 
  -1   3   5       64.31       79.74      3.49 o 
   0   3   5      408.54      457.96      5.96 o 
   1   3   5      990.44      988.16      9.49 o 
   2   3   5       36.77       44.91      2.15 o 
   3   3   5      147.86      172.22      3.79 o 
   4   3   5      427.48      430.43      7.52 o 
   5   3   5        0.01        4.15      1.58 o 
   6   3   5       32.49       35.72      4.40 o 
   7   3   5      215.97      204.47      5.98 o 
   8   3   5      168.25      173.57      7.01 o 
   9   3   5        7.02        7.75      2.41 o 
  10   3   5       10.29       12.90      2.97 o 
  11   3   5       23.16       16.43      3.29 o 
 -11   4   5       16.14       14.94      3.15 o 
 -10   4   5        0.54       -0.03      1.63 o 
  -9   4   5       19.06       17.40      2.48 o 
  -8   4   5        6.37        5.96      1.75 o 
  -7   4   5        9.17       12.80      1.86 o 
  -6   4   5        0.89        2.04      1.24 o 
  -5   4   5       12.62       16.73      1.84 o 
  -4   4   5       92.85       98.99      3.48 o 
  -3   4   5      229.06      218.44      5.19 o 
  -2   4   5        9.63        6.28      1.63 o 
  -1   4   5     1043.04     1048.47     15.44 o 
   0   4   5      860.15      838.16      9.87 o 
   1   4   5        0.08        1.32      1.09 o 
   2   4   5       70.30       76.65      2.90 o 
   3   4   5      131.27      170.68      4.89 o 
   4   4   5       51.40       58.87      3.49 o 
   5   4   5      281.20      278.71      6.56 o 
   6   4   5      104.26      112.34      4.66 o 
   7   4   5      489.57      468.62      9.35 o 
   8   4   5       55.76       62.35      4.15 o 
   9   4   5        5.95        4.37      2.28 o 
  10   4   5        4.82        2.86      2.42 o 
 -10   5   5      185.54      172.76      6.40 o 
  -9   5   5      165.81      170.44      6.03 o 
  -8   5   5      193.31      186.08      5.98 o 
  -7   5   5       15.37        9.63      3.28 o 
  -6   5   5       70.35       68.73      3.80 o 
  -5   5   5      403.70      394.57      8.03 o 
  -4   5   5       19.50       28.70      2.71 o 
  -3   5   5       61.35       58.16      4.24 o 
  -2   5   5       62.16       51.19      3.88 o 
  -1   5   5      100.43      105.93      4.08 o 
   0   5   5       68.90       63.91      2.79 o 
   1   5   5      562.22      621.34      8.13 o 
   2   5   5      594.81      608.78      8.09 o 
   3   5   5      302.55      318.01      6.94 o 
   4   5   5       74.21       72.88      4.50 o 
   5   5   5      279.80      254.63      6.60 o 
   6   5   5       52.84       57.31      3.75 o 
   7   5   5      157.94      168.44      5.91 o 
   8   5   5        4.66        6.76      2.16 o 
   9   5   5       42.15       37.27      4.86 o 
  10   5   5        1.79       -0.09      2.24 o 
 -10   6   5        0.14       -0.55      2.80 o 
  -9   6   5        1.33        6.46      2.51 o 
  -8   6   5      201.29      199.45      7.83 o 
  -7   6   5      174.89      186.45      7.30 o 
  -6   6   5        0.08       -0.45      1.46 o 
  -5   6   5       19.69       11.19      2.83 o 
  -4   6   5      306.91      306.95      7.75 o 
  -3   6   5       55.31       51.11      3.38 o 
  -2   6   5      145.43      149.91      6.44 o 
  -1   6   5      692.75      682.69     10.59 o 
   0   6   5      243.06      246.50      6.28 o 
   1   6   5      132.43      132.37      4.05 o 
   2   6   5        0.18        0.52      1.39 o 
   3   6   5        0.90        1.78      1.72 o 
   4   6   5        0.38       -0.39      1.40 o 
   5   6   5       23.53       40.32      6.00 o 
   6   6   5      307.45      309.71      7.93 o 
   7   6   5      169.10      176.80      6.40 o 
   8   6   5        6.95        9.76      2.40 o 
   9   6   5        0.71        0.00      1.90 o 
  -9   7   5      157.23      179.95     12.08 o 
  -8   7   5       46.00       43.29      6.67 o 
  -7   7   5        5.09        9.30      2.85 o 
  -6   7   5       92.57       91.65      5.76 o 
  -5   7   5      352.29      365.76      8.54 o 
  -4   7   5      322.42      324.11      9.22 o 
  -3   7   5      335.69      321.57     10.81 o 
  -2   7   5      384.55      363.80      8.14 o 
  -1   7   5      190.07      182.60      5.78 o 
   0   7   5       49.20       57.57      4.33 o 
   1   7   5       72.35       81.38      8.57 o 
   2   7   5        5.25        4.85      2.65 o 
   3   7   5       58.09       58.31      4.56 o 
   4   7   5       51.50       43.66      3.84 o 
   5   7   5       11.08        6.98      2.16 o 
   6   7   5       28.07       43.55      4.10 o 
   7   7   5       21.26       31.22      4.68 o 
   8   7   5      100.65      106.30      5.76 o 
  -7   8   5      106.60      103.21      7.75 o 
  -6   8   5      227.08      213.60      8.38 o 
  -5   8   5       74.57       70.85      6.39 o 
  -4   8   5        1.71        0.61      1.83 o 
  -3   8   5        5.61        4.02      2.04 o 
  -2   8   5       29.17       37.12      3.44 o 
  -1   8   5       85.42       86.31      4.70 o 
   0   8   5      210.64      215.28      7.55 o 
   1   8   5      243.44      251.76      8.48 o 
   2   8   5       39.03       38.82      4.22 o 
   3   8   5        5.68        1.64      1.86 o 
   4   8   5        6.05        7.21      2.29 o 
   5   8   5       39.50       54.64      4.29 o 
   6   8   5       62.91       66.33      4.74 o 
   7   8   5        1.54        5.67      2.78 o 
  -6   9   5       52.18       47.16      5.15 o 
  -5   9   5       22.25       31.86      4.43 o 
  -4   9   5      282.35      278.76      9.50 o 
  -3   9   5      273.78      261.32      8.95 o 
  -2   9   5       89.15       83.64      5.30 o 
  -1   9   5       31.50       34.17      3.69 o 
   0   9   5       18.49       24.77      5.22 o 
   1   9   5       71.16       74.82      5.66 o 
   2   9   5       68.92       72.82      5.81 o 
   3   9   5        4.62        7.83      2.97 o 
   4   9   5        0.06        1.71      2.13 o 
   5   9   5        1.91        3.41      2.46 o 
  -3  10   5        0.08        0.34      2.75 o 
  -2  10   5       21.33       25.84      3.63 o 
  -1  10   5       53.16       59.85      6.03 o 
   0  10   5       66.66       61.44      5.59 o 
   1  10   5       12.22        7.91      3.13 o 
   2  10   5       12.90       12.67      3.47 o 
 -11   0   6       90.89       79.51      9.48 o 
 -10   0   6       58.62       81.16      6.57 o 
  -9   0   6      127.44      120.08      7.10 o 
  -8   0   6        0.61        1.13      1.85 o 
  -7   0   6     3562.76     3355.58     40.08 o 
  -6   0   6     1724.55     1670.13     24.20 o 
  -5   0   6      411.47      401.49     12.69 o 
  -4   0   6      697.24      757.49     10.27 o 
  -3   0   6     1942.34     1924.59     18.52 o 
  -2   0   6      618.22      720.87      9.53 o 
  -1   0   6      270.16      242.59      6.90 o 
   0   0   6      135.46      163.74      5.70 o 
   1   0   6      570.43      549.10     11.92 o 
   2   0   6      291.87      259.26      5.48 o 
   3   0   6      123.25      115.89      3.90 o 
   4   0   6       91.20       72.17      3.37 o 
   5   0   6        0.61        1.22      1.52 o 
   6   0   6      184.44      160.16      6.79 o 
   7   0   6      414.40      418.47     11.41 o 
   8   0   6        4.72        1.47      2.26 o 
   9   0   6      212.19      227.84     20.64 o 
  10   0   6       66.36       67.39      8.26 o 
  11   0   6        6.57        5.15      3.13 o 
 -11   1   6       38.19       47.46      4.76 o 
 -10   1   6       48.65       41.43      4.19 o 
  -9   1   6      425.25      450.19      9.20 o 
  -8   1   6       25.44       26.34      2.80 o 
  -7   1   6        3.08        4.52      1.51 o 
  -6   1   6        1.87        2.63      1.45 o 
  -5   1   6       11.43        6.01      1.30 o 
  -4   1   6        1.95        0.92      0.94 o 
  -3   1   6      682.71      694.43      6.74 o 
  -2   1   6     2373.30     2482.38     15.63 o 
  -1   1   6     5726.43     5597.79     29.73 o 
   0   1   6      413.25      478.15      6.70 o 
   1   1   6        4.67       11.54      1.07 o 
   2   1   6       52.25       58.76      2.00 o 
   3   1   6       72.81       62.15      2.15 o 
   4   1   6       34.66       20.73      1.51 o 
   5   1   6      168.17      179.15      5.69 o 
   6   1   6        1.15        1.36      1.22 o 
   7   1   6       98.61      108.23      4.59 o 
   8   1   6      169.61      171.57      5.43 o 
   9   1   6      204.32      218.95      7.40 o 
  10   1   6      164.34      180.19      6.69 o 
  11   1   6       38.39       41.41      3.80 o 
 -11   2   6       62.18       62.67      7.06 o 
 -10   2   6      237.52      241.59      8.19 o 
  -9   2   6        5.73        9.89      2.10 o 
  -8   2   6       84.49       76.08      4.03 o 
  -7   2   6      306.06      312.85      6.14 o 
  -6   2   6      410.29      393.31      6.61 o 
  -5   2   6     1286.92     1278.68     12.36 o 
  -4   2   6      126.92      134.62      3.58 o 
  -3   2   6      271.82      271.33      4.76 o 
  -2   2   6      123.16      132.04      2.72 o 
  -1   2   6     1727.07     1660.56     12.28 o 
   0   2   6      899.19      894.39      7.43 o 
   1   2   6      326.53      322.26      4.14 o 
   2   2   6      219.81      185.13      3.19 o 
   3   2   6       89.08       95.29      4.29 o 
   4   2   6       44.10       48.97      2.36 o 
   5   2   6       78.98      114.09      3.54 o 
   6   2   6      331.10      336.45      7.18 o 
   7   2   6      153.13      141.06      5.81 o 
   8   2   6        3.41        2.75      1.90 o 
   9   2   6        4.49        2.57      2.00 o 
  10   2   6       39.65       35.87      4.05 o 
  11   2   6       16.57       17.12      3.68 o 
 -11   3   6        1.01        4.81      2.29 o 
 -10   3   6       17.36       17.46      3.25 o 
  -9   3   6       15.56       18.87      3.00 o 
  -8   3   6      161.65      150.56      4.58 o 
  -7   3   6        4.22        1.95      1.30 o 
  -6   3   6      132.99      128.51      4.37 o 
  -5   3   6      127.78      124.82      3.71 o 
  -4   3   6        0.15       -0.01      1.00 o 
  -3   3   6      326.99      288.08      5.50 o 
  -2   3   6      791.00      795.45     15.98 o 
  -1   3   6      546.24      518.20      6.62 o 
   0   3   6       96.20       83.26      2.80 o 
   1   3   6      723.37      708.87      8.19 o 
   2   3   6      590.26      555.76      7.28 o 
   3   3   6      749.05      720.16      9.63 o 
   4   3   6      709.38      655.39      9.81 o 
   5   3   6      453.30      443.49      8.25 o 
   6   3   6      211.40      209.34      6.03 o 
   7   3   6       10.45        9.01      2.19 o 
   8   3   6      126.06      122.54      5.93 o 
   9   3   6       81.52       92.51      5.70 o 
  10   3   6        4.40        2.16      2.41 o 
 -10   4   6       46.71       44.66      4.53 o 
  -9   4   6       11.59        9.22      2.24 o 
  -8   4   6       57.13       58.10      3.75 o 
  -7   4   6       40.87       34.02      2.59 o 
  -6   4   6      406.55      387.17      7.98 o 
  -5   4   6       20.13       23.33      2.50 o 
  -4   4   6       25.28       32.34      2.70 o 
  -3   4   6       17.43       22.85      2.35 o 
  -2   4   6      248.55      227.15      5.65 o 
  -1   4   6     1767.96     1761.39     17.49 o 
   0   4   6     1665.74     1670.36     14.36 o 
   1   4   6      721.39      651.11      8.24 o 
   2   4   6      161.42      161.24      4.08 o 
   3   4   6       54.03       55.07      3.93 o 
   4   4   6        0.15        2.56      1.51 o 
   5   4   6       22.88       23.30      2.62 o 
   6   4   6      131.78      124.25      5.12 o 
   7   4   6      105.72      115.59      5.78 o 
   8   4   6       12.28       13.02      3.49 o 
   9   4   6        5.55        5.73      2.46 o 
  10   4   6        3.96        3.65      2.59 o 
 -10   5   6        9.55        4.26      3.10 o 
  -9   5   6        2.33        1.39      2.34 o 
  -8   5   6       11.74       18.99      5.33 o 
  -7   5   6        3.97        1.26      2.37 o 
  -6   5   6      125.95      113.68      4.81 o 
  -5   5   6       45.79       40.76      3.20 o 
  -4   5   6      368.80      357.38      7.73 o 
  -3   5   6      687.69      666.06     10.48 o 
  -2   5   6      253.67      223.99      5.95 o 
  -1   5   6       13.52       13.48      2.04 o 
   0   5   6      106.67       92.38      4.00 o 
   1   5   6       89.03       67.35      3.05 o 
   2   5   6      172.00      172.07      5.05 o 
   3   5   6      213.01      198.47      5.67 o 
   4   5   6      203.62      212.22      8.61 o 
   5   5   6      168.26      161.57      6.74 o 
   6   5   6       29.60       31.11      3.18 o 
   7   5   6       13.02       11.76      2.32 o 
   8   5   6       51.72       48.42      4.84 o 
   9   5   6       27.57       21.56      4.07 o 
  -9   6   6        4.45        4.86      2.89 o 
  -8   6   6       47.15       53.27      4.97 o 
  -7   6   6       63.46       59.65      4.94 o 
  -6   6   6       61.94       57.97      3.96 o 
  -5   6   6      107.03      107.49      5.74 o 
  -4   6   6      195.77      182.34      5.82 o 
  -3   6   6        1.29        0.74      1.72 o 
  -2   6   6       37.04       37.89      3.10 o 
  -1   6   6        9.54        9.75      2.07 o 
   0   6   6      404.21      420.13      8.43 o 
   1   6   6      267.03      256.19      6.93 o 
   2   6   6       27.12       25.44      2.72 o 
   3   6   6        2.07        0.76      1.51 o 
   4   6   6        0.58       -1.26      1.60 o 
   5   6   6       14.94       18.66      2.70 o 
   6   6   6        3.17        6.89      2.10 o 
   7   6   6       15.21        9.06      2.49 o 
   8   6   6       24.78       19.56      3.14 o 
   9   6   6        0.48        0.85      2.12 o 
  -8   7   6        7.16        6.84      3.00 o 
  -7   7   6        4.48        3.02      2.45 o 
  -6   7   6       14.70       14.29      3.12 o 
  -5   7   6      143.72      133.77      5.67 o 
  -4   7   6      270.27      250.77      7.24 o 
  -3   7   6        3.50        2.10      1.73 o 
  -2   7   6      148.87      146.41      5.65 o 
  -1   7   6      180.91      175.92      5.83 o 
   0   7   6       26.33       19.83      2.59 o 
   1   7   6       60.00       54.76      4.61 o 
   2   7   6       65.51       58.19      4.72 o 
   3   7   6        1.78        2.66      1.75 o 
   4   7   6       20.20       16.97      2.59 o 
   5   7   6        0.31        1.35      1.94 o 
   6   7   6        0.54        2.51      2.38 o 
   7   7   6       31.22       24.99      3.52 o 
   8   7   6       15.06       24.17      6.09 o 
  -7   8   6        0.03        1.31      2.51 o 
  -6   8   6       14.46       13.45      3.45 o 
  -5   8   6        0.02       -1.00      4.27 o 
  -4   8   6       54.33       50.55      4.18 o 
  -3   8   6       73.20       73.34      4.63 o 
  -2   8   6        0.07       -1.82      2.07 o 
  -1   8   6        0.40       -2.41      1.61 o 
   0   8   6        2.24       -2.69      1.80 o 
   1   8   6       11.69       13.85      3.05 o 
   2   8   6       69.00       61.10      6.57 o 
   3   8   6        4.30        5.58      3.66 o 
   4   8   6       16.71       15.81      3.27 o 
   5   8   6        6.09       -1.16      1.99 o 
   6   8   6       29.35       26.21      3.59 o 
  -5   9   6        1.58       -1.54      2.50 o 
  -4   9   6       19.65       12.04      2.84 o 
  -3   9   6       17.78       18.43      3.06 o 
  -2   9   6       15.58       21.53      3.75 o 
  -1   9   6       30.07       29.10      4.12 o 
   0   9   6       21.74       29.48      4.11 o 
   1   9   6       12.68        3.55      2.53 o 
   2   9   6       13.27        9.69      3.18 o 
   3   9   6        2.64        2.38      2.78 o 
   4   9   6        6.17       -0.22      2.68 o 
 -11   1   7        0.28       -0.11      2.14 o 
 -10   1   7        0.01        0.85      2.03 o 
  -9   1   7      117.22      120.75      5.29 o 
  -8   1   7        0.42        1.21      1.38 o 
  -7   1   7       37.03       42.98      3.18 o 
  -6   1   7        1.21        0.58      2.16 o 
  -5   1   7       17.04       16.01      2.13 o 
  -4   1   7       62.52       72.43      2.90 o 
  -3   1   7       38.44       36.30      2.07 o 
  -2   1   7      262.56      276.17      4.21 o 
  -1   1   7      194.78      175.44      3.37 o 
   0   1   7      196.02      227.15      3.82 o 
   1   1   7        8.71       15.62      1.36 o 
   2   1   7        0.60        1.17      0.88 o 
   3   1   7       85.21       87.13      2.58 o 
   4   1   7       45.69       35.65      1.98 o 
   5   1   7       67.93       74.59      3.09 o 
   6   1   7       14.93       18.23      2.23 o 
   7   1   7       13.70       15.63      2.70 o 
   8   1   7        1.84        2.33      1.93 o 
   9   1   7       65.10       65.62      6.01 o 
  10   1   7        0.62        1.46      2.15 o 
 -11   2   7        3.36        2.45      2.31 o 
 -10   2   7        1.02        0.84      1.85 o 
  -9   2   7        8.67        4.27      1.95 o 
  -8   2   7      150.02      141.22      5.25 o 
  -7   2   7      193.43      178.72      6.58 o 
  -6   2   7        4.34        3.37      1.37 o 
  -5   2   7      353.05      345.89      7.64 o 
  -4   2   7        6.81        6.61      1.39 o 
  -3   2   7      110.30      107.04      3.22 o 
  -2   2   7      272.49      282.21      4.82 o 
  -1   2   7      394.53      392.08      6.39 o 
   0   2   7      700.63      734.68      8.49 o 
   1   2   7      234.02      240.04      4.74 o 
   2   2   7        0.40        0.41      1.04 o 
   3   2   7      112.44      110.26      4.18 o 
   4   2   7        5.57        2.72      1.41 o 
   5   2   7       16.16       14.34      2.25 o 
   6   2   7       68.68       72.79      5.38 o 
   7   2   7       72.32       55.79      4.29 o 
   8   2   7       32.12       25.54      3.42 o 
   9   2   7       22.19       21.86      4.07 o 
  10   2   7       16.20       15.51      3.23 o 
 -10   3   7        4.25       -0.15      1.89 o 
  -9   3   7       12.99       11.64      2.69 o 
  -8   3   7       43.60       41.98      3.44 o 
  -7   3   7      549.91      558.93     10.38 o 
  -6   3   7       11.85       11.08      1.75 o 
  -5   3   7      161.69      143.56      7.68 o 
  -4   3   7       14.11        9.57      1.99 o 
  -3   3   7      506.62      521.91      8.82 o 
  -2   3   7      740.04      668.60      9.85 o 
  -1   3   7      100.86       99.01      3.33 o 
   0   3   7        0.95        0.41      1.11 o 
   1   3   7       22.21       14.83      2.28 o 
   2   3   7      124.36      104.72      3.39 o 
   3   3   7       47.11       42.15      2.84 o 
   4   3   7        0.57       -1.31      1.15 o 
   5   3   7      137.81      120.35      4.82 o 
   6   3   7      387.09      352.15      7.98 o 
   7   3   7       21.99       24.28      3.52 o 
   8   3   7       41.54       40.39      4.23 o 
   9   3   7        4.37       -0.38      2.40 o 
  10   3   7        3.54       -0.55      2.32 o 
 -10   4   7       64.28       60.47     11.16 o 
  -9   4   7        0.01        1.45      2.75 o 
  -8   4   7        4.80        5.37      1.92 o 
  -7   4   7       83.83       69.40      5.39 o 
  -6   4   7        4.84        5.94      1.74 o 
  -5   4   7       45.09       38.80      4.54 o 
  -4   4   7        2.14        1.73      1.44 o 
  -3   4   7      395.15      396.35     11.30 o 
  -2   4   7       23.86       22.95      2.45 o 
  -1   4   7      141.91      167.46      4.99 o 
   0   4   7      348.52      323.12      6.74 o 
   1   4   7      970.98      978.38     12.92 o 
   2   4   7      606.80      582.37      8.10 o 
   3   4   7      177.58      161.86      5.11 o 
   4   4   7      155.90      144.04      7.24 o 
   5   4   7       10.63       17.89      2.50 o 
   6   4   7       58.89       62.70      4.72 o 
   7   4   7       54.60       55.25      3.97 o 
   8   4   7       12.65        7.54      2.47 o 
   9   4   7       19.49        5.80      2.74 o 
  -9   5   7       42.11       34.34      4.41 o 
  -8   5   7      184.65      193.57      7.74 o 
  -7   5   7       21.90       26.72      3.16 o 
  -6   5   7       59.51       60.92      3.97 o 
  -5   5   7       14.23       17.65      2.51 o 
  -4   5   7      330.40      326.74      7.62 o 
  -3   5   7      274.01      259.93     10.46 o 
  -2   5   7      166.94      161.66      5.30 o 
  -1   5   7      648.45      616.52     10.23 o 
   0   5   7        1.38        2.30      1.43 o 
   1   5   7      159.68      162.59      5.82 o 
   2   5   7        0.28        0.62      1.46 o 
   3   5   7        1.40        1.38      1.59 o 
   4   5   7      110.75      111.52      4.79 o 
   5   5   7      236.83      252.15      8.30 o 
   6   5   7       94.33       98.63      5.05 o 
   7   5   7       43.35       41.68      3.88 o 
   8   5   7        2.16        2.45      2.69 o 
   9   5   7        7.70        8.89      3.61 o 
  -8   6   7        3.28        2.54      2.56 o 
  -7   6   7        1.95        2.28      2.38 o 
  -6   6   7       71.75       71.45      4.41 o 
  -5   6   7       12.61       15.35      2.62 o 
  -4   6   7        0.05        2.84      1.87 o 
  -3   6   7      193.92      189.10      6.03 o 
  -2   6   7      166.65      170.59      7.86 o 
  -1   6   7        0.01        1.86      1.53 o 
   0   6   7      142.74      145.76      5.29 o 
   1   6   7      367.59      382.90      9.91 o 
   2   6   7      262.83      265.02      8.38 o 
   3   6   7      164.32      154.92      5.74 o 
   4   6   7       11.26        8.73      2.17 o 
   5   6   7        1.02       -0.93      1.72 o 
   6   6   7       19.35       22.49      3.05 o 
   7   6   7       65.50       66.64      4.73 o 
   8   6   7       65.34       80.28      5.35 o 
  -7   7   7      176.47      174.41      7.96 o 
  -6   7   7       52.27       54.53      6.86 o 
  -5   7   7        4.83        0.85      1.79 o 
  -4   7   7        3.90        1.72      1.93 o 
  -3   7   7      126.55      119.98      5.37 o 
  -2   7   7      184.23      183.60      6.23 o 
  -1   7   7      123.86      129.44      5.89 o 
   0   7   7       46.55       44.72      4.19 o 
   1   7   7        0.07        3.82      2.21 o 
   2   7   7       48.78       50.08      4.68 o 
   3   7   7        0.50        0.94      2.09 o 
   4   7   7        8.96       14.24      2.61 o 
   5   7   7       39.91       37.94      3.78 o 
   6   7   7       20.88       23.90      5.43 o 
   7   7   7        2.43        2.58      2.20 o 
  -6   8   7        9.64        8.83      3.76 o 
  -5   8   7       37.08       36.48      3.91 o 
  -4   8   7      193.40      191.93     10.33 o 
  -3   8   7       97.67      105.02      7.33 o 
  -2   8   7       71.49       67.41      4.76 o 
  -1   8   7        7.91        5.43      2.12 o 
   0   8   7       28.87       32.63      4.78 o 
   1   8   7       24.39       16.17      3.37 o 
   2   8   7       51.82       66.61      5.75 o 
   3   8   7       45.40       40.45      5.28 o 
   4   8   7        1.93        3.03      2.59 o 
   5   8   7        5.84        5.46      3.00 o 
  -3   9   7       18.88       18.79      3.26 o 
  -2   9   7      155.91      155.48      7.46 o 
  -1   9   7       60.35       61.96      5.55 o 
   0   9   7       25.61       23.26      3.91 o 
   1   9   7        0.40        0.00      3.17 o 
   2   9   7       40.12       46.76      5.33 o 
   3   9   7       63.36       65.04      9.10 o 
 -10   0   8       82.97       93.13      9.33 o 
  -9   0   8      423.26      460.11     14.68 o 
  -8   0   8      143.55      137.84      7.78 o 
  -7   0   8      345.79      376.47     11.66 o 
  -6   0   8        7.86        9.82      3.82 o 
  -5   0   8      329.97      304.16      9.62 o 
  -4   0   8      100.39      113.36      8.41 o 
  -3   0   8      646.58      633.79     10.18 o 
  -2   0   8       38.78       40.39      3.83 o 
  -1   0   8        0.39        0.19      1.17 o 
   0   0   8      898.71      858.73     11.79 o 
   1   0   8       14.62       18.59      2.22 o 
   2   0   8       94.16       77.84      3.69 o 
   3   0   8       14.72       14.01      2.20 o 
   4   0   8       11.93        6.17      1.82 o 
   5   0   8      116.86      117.69      6.23 o 
   6   0   8        9.78       11.16      3.03 o 
   7   0   8      220.16      224.46      8.88 o 
   8   0   8      221.52      257.17     14.68 o 
   9   0   8      115.56      109.17     11.31 o 
  10   0   8       27.58       50.76      8.87 o 
 -10   1   8       60.36       69.51      4.74 o 
  -9   1   8       13.68       13.80      2.57 o 
  -8   1   8      101.41       97.60      4.82 o 
  -7   1   8      244.53      247.97      6.71 o 
  -6   1   8        8.27        4.84      1.62 o 
  -5   1   8      217.29      224.37      5.86 o 
  -4   1   8       95.46       96.49      3.39 o 
  -3   1   8      223.07      264.06      5.11 o 
  -2   1   8        1.98        6.89      1.21 o 
  -1   1   8      300.87      324.63      4.87 o 
   0   1   8      860.57      858.13      8.37 o 
   1   1   8      220.70      223.57      4.73 o 
   2   1   8       50.56       46.22      2.56 o 
   3   1   8        3.30        5.66      1.38 o 
   4   1   8      390.32      388.44      8.96 o 
   5   1   8      652.52      642.75     10.12 o 
   6   1   8      454.78      474.65     19.26 o 
   7   1   8      118.64      128.59      5.98 o 
   8   1   8        0.20        0.04      1.79 o 
   9   1   8        7.39        4.86      2.38 o 
  10   1   8       12.17       11.73      3.17 o 
 -10   2   8       82.16       71.01      5.36 o 
  -9   2   8      268.11      287.49      7.91 o 
  -8   2   8      197.08      214.86      6.63 o 
  -7   2   8        1.95        1.92      1.56 o 
  -6   2   8       66.27       62.01      3.67 o 
  -5   2   8       79.32       68.49      3.80 o 
  -4   2   8      114.95      114.83      5.78 o 
  -3   2   8      451.70      448.00      8.17 o 
  -2   2   8      169.83      166.70      4.97 o 
  -1   2   8      259.84      252.03      4.98 o 
   0   2   8      839.33      797.63      9.44 o 
   1   2   8      607.91      611.66      8.20 o 
   2   2   8      305.04      265.79      5.34 o 
   3   2   8      122.75      136.23      4.01 o 
   4   2   8      401.83      393.97      7.74 o 
   5   2   8      172.90      168.02      5.35 o 
   6   2   8       21.39       19.96      2.67 o 
   7   2   8       19.09       15.39      2.88 o 
   8   2   8      103.20      114.67     11.46 o 
   9   2   8       24.48       31.55      4.05 o 
  10   2   8        4.28        6.29      2.88 o 
 -10   3   8       15.44       13.35      6.57 o 
  -9   3   8        4.66        4.10      2.33 o 
  -8   3   8       15.70       17.96      3.39 o 
  -7   3   8        7.94       10.57      2.75 o 
  -6   3   8       73.64       80.38      4.23 o 
  -5   3   8       54.53       42.55      3.97 o 
  -4   3   8        8.67        8.16      1.91 o 
  -3   3   8       25.51       22.43      4.15 o 
  -2   3   8      528.44      504.96      8.88 o 
  -1   3   8     1050.24      970.80     13.36 o 
   0   3   8      881.82      825.14      9.78 o 
   1   3   8      719.14      724.73      9.22 o 
   2   3   8      291.04      298.39      5.83 o 
   3   3   8       30.51       35.12      3.12 o 
   4   3   8       83.65       64.64      3.65 o 
   5   3   8      287.87      290.84      7.21 o 
   6   3   8      420.20      418.68      8.97 o 
   7   3   8      119.84      120.76      6.24 o 
   8   3   8       24.86       24.40      4.05 o 
   9   3   8        0.15        2.04      2.23 o 
  -9   4   8       46.37       52.72      6.35 o 
  -8   4   8       37.63       27.95      3.73 o 
  -7   4   8       12.85        6.61      2.37 o 
  -6   4   8       52.01       51.11      3.71 o 
  -5   4   8       83.24       76.12      4.17 o 
  -4   4   8      644.90      604.54     12.98 o 
  -3   4   8       72.83       62.87      3.69 o 
  -2   4   8        2.64        2.74      1.54 o 
  -1   4   8       17.17       12.37      2.08 o 
   0   4   8      181.63      168.01      5.33 o 
   1   4   8     1142.41     1167.72     12.53 o 
   2   4   8      389.54      384.98      7.87 o 
   3   4   8      337.24      341.15      7.54 o 
   4   4   8      400.45      409.91     11.65 o 
   5   4   8      169.05      163.56      5.67 o 
   6   4   8       21.86       20.07      2.92 o 
   7   4   8        0.27        0.13      1.69 o 
   8   4   8        0.03       -0.92      2.02 o 
   9   4   8        5.97        0.26      2.46 o 
  -9   5   8        0.82        0.60      2.71 o 
  -8   5   8       20.81       25.08      3.79 o 
  -7   5   8       30.05       23.09      3.13 o 
  -6   5   8       55.80       64.91      4.21 o 
  -5   5   8        3.65        2.90      1.99 o 
  -4   5   8        0.16       -0.26      1.24 o 
  -3   5   8       20.39       14.49      2.42 o 
  -2   5   8      189.68      205.43      7.04 o 
  -1   5   8      641.62      620.62     10.69 o 
   0   5   8      221.27      218.61      6.26 o 
   1   5   8      123.57      111.15      5.16 o 
   2   5   8      127.96      142.37     10.90 o 
   3   5   8        7.79        4.73      1.70 o 
   4   5   8       53.73       58.35      3.92 o 
   5   5   8       68.44       51.07      3.91 o 
   6   5   8      127.91      109.40      6.36 o 
   7   5   8      133.60      149.31      7.06 o 
   8   5   8       11.73        9.45      3.09 o 
  -8   6   8        2.74        4.08      2.78 o 
  -7   6   8        0.14        0.81      1.93 o 
  -6   6   8       13.18       10.98      2.56 o 
  -5   6   8      106.25       95.09      5.91 o 
  -4   6   8        4.43        4.05      1.78 o 
  -3   6   8       43.22       36.06      3.38 o 
  -2   6   8      192.07      190.38      6.29 o 
  -1   6   8        0.43        0.31      1.56 o 
   0   6   8        0.39       -2.13      1.42 o 
   1   6   8       10.25        6.91      2.52 o 
   2   6   8      200.80      215.91      8.29 o 
   3   6   8      115.37      117.80      5.20 o 
   4   6   8        5.21        5.56      1.97 o 
   5   6   8        0.54       -0.16      2.21 o 
   6   6   8        1.80        1.56      2.17 o 
   7   6   8        2.14        1.14      2.19 o 
  -6   7   8       52.89       48.39      4.94 o 
  -5   7   8       53.71       44.37      8.65 o 
  -4   7   8       26.62       21.58      3.03 o 
  -3   7   8       82.25       72.60      7.64 o 
  -2   7   8        6.09        3.22      2.01 o 
  -1   7   8       18.92       14.94      2.74 o 
   0   7   8       33.79       20.11      4.96 o 
   1   7   8        3.40        6.56      2.45 o 
   2   7   8        5.48        2.31      2.27 o 
   3   7   8        0.53       -0.88      2.07 o 
   4   7   8        0.24       -1.15      2.12 o 
   5   7   8       23.25       25.36      4.37 o 
   6   7   8       23.06       20.52      3.34 o 
  -5   8   8       10.92        9.65      2.64 o 
  -4   8   8        7.00        6.44      2.46 o 
  -3   8   8        5.68        5.27      2.35 o 
  -2   8   8        0.74       -3.71      2.48 o 
  -1   8   8        2.03        0.55      2.21 o 
   0   8   8        4.69        1.77      2.38 o 
   1   8   8        9.46        6.74      2.81 o 
   2   8   8       43.93       36.54      6.02 o 
   3   8   8       34.13       18.99      3.85 o 
   4   8   8        1.84        1.50      2.90 o 
   0   9   8        5.16        1.79      2.80 o 
  -9   1   9        0.71        4.47      2.01 o 
  -8   1   9        1.89        4.61      1.94 o 
  -7   1   9      112.38      124.67      5.17 o 
  -6   1   9       44.18       41.84      5.34 o 
  -5   1   9       46.45       41.51      3.08 o 
  -4   1   9        0.38        1.12      1.62 o 
  -3   1   9      375.93      387.60      7.79 o 
  -2   1   9       14.65       15.80      2.16 o 
  -1   1   9       45.95       40.53      2.53 o 
   0   1   9        6.52        8.50      1.57 o 
   1   1   9        0.08       -1.15      1.54 o 
   2   1   9        7.55        7.41      1.60 o 
   3   1   9       13.45       16.19      1.97 o 
   4   1   9       11.37       18.13      2.43 o 
   5   1   9        9.64       10.87      2.42 o 
   6   1   9       29.07       17.16      4.19 o 
   7   1   9       65.65       64.07      4.72 o 
   8   1   9        1.69       -3.20      2.13 o 
   9   1   9        5.94        6.31      3.52 o 
  -9   2   9      132.89      134.77      8.31 o 
  -8   2   9       15.79       20.62      3.59 o 
  -7   2   9       37.19       40.89      4.31 o 
  -6   2   9       55.17       53.17      4.77 o 
  -5   2   9       13.27        9.61      4.50 o 
  -4   2   9        0.01        0.07      1.27 o 
  -3   2   9      197.62      202.85      5.79 o 
  -2   2   9        5.71        8.56      3.44 o 
  -1   2   9       88.78       95.07      5.78 o 
   0   2   9      144.92      156.68      4.70 o 
   1   2   9        6.75        7.03      1.60 o 
   2   2   9      170.25      179.56      4.93 o 
   3   2   9        0.37        1.00      1.36 o 
   4   2   9       88.91       83.61      4.11 o 
   5   2   9      138.22      148.34      5.25 o 
   6   2   9        9.05        3.38      2.07 o 
   7   2   9       26.32       26.87      4.91 o 
   8   2   9        8.48        8.39      2.60 o 
   9   2   9        3.36        2.30      2.36 o 
  -9   3   9        3.10        2.83      2.60 o 
  -8   3   9       27.33       24.30      3.93 o 
  -7   3   9       34.86       35.32      4.12 o 
  -6   3   9       59.31       64.24      7.07 o 
  -5   3   9      346.65      311.13      7.64 o 
  -4   3   9       49.99       50.26      3.46 o 
  -3   3   9       14.44       20.16      2.56 o 
  -2   3   9       12.28        8.91      1.91 o 
  -1   3   9      285.27      291.17      6.96 o 
   0   3   9      443.12      449.10     10.23 o 
   1   3   9       39.70       33.28      2.50 o 
   2   3   9        3.63        0.35      1.28 o 
   3   3   9       52.92       58.38      4.72 o 
   4   3   9        0.01        0.79      1.51 o 
   5   3   9        0.31        1.11      2.04 o 
   6   3   9        8.11        7.16      2.91 o 
   7   3   9       57.56       48.93      4.70 o 
   8   3   9       65.12       61.63      5.24 o 
  -8   4   9       71.65       59.30      5.14 o 
  -7   4   9        0.69        2.73      2.15 o 
  -6   4   9       14.18        8.70      2.19 o 
  -5   4   9       12.85       12.03      2.23 o 
  -4   4   9       53.36       56.63      3.78 o 
  -3   4   9        1.08        1.10      1.50 o 
  -2   4   9      305.94      323.55      7.68 o 
  -1   4   9      426.79      440.90      8.92 o 
   0   4   9       20.21       11.87      2.69 o 
   1   4   9        1.35       -0.16      1.41 o 
   2   4   9       34.19       28.16      4.50 o 
   3   4   9      215.97      239.95      8.30 o 
   4   4   9      325.78      295.26      7.58 o 
   5   4   9       78.59       71.60      4.45 o 
   6   4   9       26.94       20.47      2.99 o 
   7   4   9       13.60       12.54      3.12 o 
   8   4   9       29.15       26.08      4.11 o 
  -8   5   9        7.50        6.05      2.72 o 
  -7   5   9       37.11       31.44      3.51 o 
  -6   5   9       96.66       87.92      4.95 o 
  -5   5   9        4.67        0.72      2.21 o 
  -4   5   9       87.10       88.23      4.67 o 
  -3   5   9       19.35       20.67      2.75 o 
  -2   5   9      345.38      311.85      9.04 o 
  -1   5   9      229.77      217.94      6.56 o 
   0   5   9      193.64      193.61      6.22 o 
   1   5   9      203.97      225.54      7.82 o 
   2   5   9        0.93       -0.47      1.91 o 
   3   5   9        1.10        1.28      1.74 o 
   4   5   9      105.36       93.49      4.90 o 
   5   5   9        3.36        3.89      2.12 o 
   6   5   9       30.46       22.93      3.32 o 
   7   5   9       28.14       29.93      6.05 o 
  -7   6   9       35.18       33.68      3.83 o 
  -6   6   9        0.11        1.17      1.89 o 
  -5   6   9        0.03        1.26      1.78 o 
  -4   6   9        0.02       -2.09      1.65 o 
  -3   6   9       41.93       44.01      3.82 o 
  -2   6   9      140.39      130.44      6.32 o 
  -1   6   9      101.20       94.54      8.34 o 
   0   6   9       16.10       16.80      3.45 o 
   1   6   9        0.75       -0.58      1.79 o 
   2   6   9       50.55       52.81      4.90 o 
   3   6   9      204.89      211.02      8.64 o 
   4   6   9      150.04      151.88      7.63 o 
   5   6   9       68.39       80.89      5.06 o 
   6   6   9        3.64        1.59      2.06 o 
  -5   7   9       93.42       88.36     13.34 o 
  -4   7   9       52.33       51.40      4.31 o 
  -3   7   9        0.02       -0.40      1.77 o 
  -2   7   9        0.47       -0.18      1.89 o 
  -1   7   9       64.51       58.90      4.45 o 
   0   7   9       88.71      102.44      6.32 o 
   1   7   9        6.05       11.34      3.15 o 
   2   7   9        8.60        4.31      2.60 o 
   3   7   9        4.72        1.37      2.43 o 
   4   7   9       10.75        6.43      3.17 o 
   5   7   9       19.51       29.66      4.65 o 
  -3   8   9       14.35       11.24      2.71 o 
  -2   8   9       53.05       48.79      4.94 o 
  -1   8   9       42.57       38.25      4.66 o 
   0   8   9        5.10        0.37      2.41 o 
   1   8   9       29.48       31.56      4.58 o 
   2   8   9       56.27       52.70      5.61 o 
  -9   0  10      141.36      151.69     17.12 o 
  -8   0  10      179.41      188.47      9.33 o 
  -7   0  10      259.03      286.08     11.02 o 
  -6   0  10       59.91       53.55      5.43 o 
  -5   0  10      337.91      355.25     12.38 o 
  -4   0  10        6.45       19.00      8.56 o 
  -3   0  10        3.04       -2.75      3.36 o 
  -2   0  10       89.49       96.94     10.09 o 
  -1   0  10      327.33      306.81     10.70 o 
   0   0  10      145.51      123.46      6.53 o 
   1   0  10      447.76      455.79     12.22 o 
   2   0  10      163.12      185.95     20.79 o 
   3   0  10      119.65      124.51      6.69 o 
   4   0  10      352.65      332.40     15.90 o 
   5   0  10      141.00      133.94     10.70 o 
   6   0  10       96.29      109.47     11.01 o 
   7   0  10      116.71      137.61     12.54 o 
   8   0  10        0.01        5.20      3.67 o 
  -9   1  10      225.99      269.87      9.95 o 
  -8   1  10       26.67       25.19      4.35 o 
  -7   1  10        2.56        1.92      2.17 o 
  -6   1  10       30.90       30.88      3.95 o 
  -5   1  10       49.17       59.49      4.71 o 
  -4   1  10       61.35       75.17      4.93 o 
  -3   1  10      275.59      298.11      8.45 o 
  -2   1  10       28.24       39.70      3.08 o 
  -1   1  10        4.90        7.71      1.92 o 
   0   1  10       76.27       74.85      3.31 o 
   1   1  10      207.27      202.43      5.82 o 
   2   1  10      271.36      273.26      6.83 o 
   3   1  10       47.60       55.12      3.44 o 
   4   1  10       19.38       14.28      2.81 o 
   5   1  10       48.61       40.11      5.08 o 
   6   1  10      518.94      564.32     19.88 o 
   7   1  10      435.49      445.43     17.58 o 
   8   1  10      144.10      168.65      9.61 o 
  -8   2  10      152.30      158.94      7.74 o 
  -7   2  10      174.20      185.50     14.39 o 
  -6   2  10       88.31      109.16      6.30 o 
  -5   2  10        4.24        3.84      2.71 o 
  -4   2  10        0.00        0.76      1.81 o 
  -3   2  10       50.72       45.93      3.58 o 
  -2   2  10      431.40      412.40      8.45 o 
  -1   2  10      119.09      125.42      4.76 o 
   0   2  10       80.68       85.23      4.16 o 
   1   2  10       39.62       36.10      2.67 o 
   2   2  10      155.85      151.51      4.57 o 
   3   2  10       47.02       36.27      3.15 o 
   4   2  10       60.08       75.05      4.11 o 
   5   2  10      117.78      136.07      5.34 o 
   6   2  10      156.75      149.77      6.86 o 
   7   2  10       20.99       27.37      3.90 o 
   8   2  10        0.78        3.98      3.13 o 
  -8   3  10        9.44        8.90      3.09 o 
  -7   3  10        3.59        5.25      2.74 o 
  -6   3  10       83.18       88.37      6.03 o 
  -5   3  10       52.29       53.36      4.79 o 
  -4   3  10      279.52      287.80      7.52 o 
  -3   3  10       99.73      118.81      4.93 o 
  -2   3  10      158.19      161.82      5.55 o 
  -1   3  10        1.00        1.63      1.54 o 
   0   3  10      276.59      264.34     10.28 o 
   1   3  10      172.88      177.33      7.28 o 
   2   3  10      240.28      250.09      6.66 o 
   3   3  10      355.30      357.03      8.11 o 
   4   3  10       86.56       75.74      4.34 o 
   5   3  10       17.27       16.65      3.44 o 
   6   3  10       31.26       29.43      4.00 o 
   7   3  10      127.92      149.51      7.45 o 
  -7   4  10       62.75       67.76      5.55 o 
  -6   4  10       54.79       51.70      8.08 o 
  -5   4  10        2.43        5.02      1.94 o 
  -4   4  10        8.34        6.23      2.08 o 
  -3   4  10       97.55       84.95      4.66 o 
  -2   4  10      249.29      251.35      7.14 o 
  -1   4  10      163.55      158.39      6.53 o 
   0   4  10       60.77       73.67      4.27 o 
   1   4  10       50.52       54.66      7.91 o 
   2   4  10        2.28        4.48      2.20 o 
   3   4  10       45.65       47.87      4.55 o 
   4   4  10        4.39       -2.13      1.57 o 
   5   4  10       81.60       74.63      5.52 o 
   6   4  10       57.52       58.39      5.35 o 
   7   4  10        1.32       -0.31      2.30 o 
  -6   5  10       24.59       28.42      3.50 o 
  -5   5  10      116.55      114.93      6.44 o 
  -4   5  10       96.77       94.41      5.98 o 
  -3   5  10      135.22      131.64      5.73 o 
  -2   5  10      122.87      123.89      5.63 o 
  -1   5  10        0.65       -1.83      1.50 o 
   0   5  10       12.98        9.36      2.30 o 
   1   5  10       89.32       89.20      5.82 o 
   2   5  10       29.29       34.52      4.11 o 
   3   5  10       38.96       40.68      4.58 o 
   4   5  10        2.04        5.87      3.05 o 
   5   5  10        3.50        3.64      2.12 o 
   6   5  10       19.71       19.97      3.25 o 
  -5   6  10       14.77       15.95      3.04 o 
  -4   6  10        9.34        5.20      2.26 o 
  -3   6  10        5.49        4.66      2.20 o 
  -2   6  10       24.89       22.17      3.11 o 
  -1   6  10        1.40        0.01      1.91 o 
   0   6  10       19.86       17.51      3.48 o 
   1   6  10        0.63        0.08      2.10 o 
   2   6  10        6.67        1.43      2.39 o 
   3   6  10       17.15       14.65      3.68 o 
   4   6  10       72.75       62.68      8.79 o 
   5   6  10       35.19       35.12      4.99 o 
  -3   7  10       40.77       44.14      4.50 o 
  -2   7  10        3.73        0.58      2.04 o 
  -1   7  10        1.59        1.34      2.14 o 
   0   7  10        1.51        3.51      2.45 o 
   1   7  10        4.21        3.65      3.05 o 
   2   7  10        0.79        2.12      2.48 o 
   3   7  10       20.04       13.23      3.50 o 
  -7   1  11       14.45       16.55      3.97 o 
  -6   1  11        2.75        0.40      2.15 o 
  -5   1  11        2.85        6.39      2.48 o 
  -4   1  11        3.17        1.34      2.11 o 
  -3   1  11       10.32        9.43      3.60 o 
  -2   1  11        0.36       -1.02      2.57 o 
  -1   1  11       84.27       75.92      5.13 o 
   0   1  11       27.82       33.73      5.02 o 
   1   1  11       47.19       45.71      3.47 o 
   2   1  11       38.31       49.02      3.54 o 
   3   1  11        4.61        4.79      3.48 o 
   4   1  11       20.49       30.53      4.76 o 
   5   1  11       11.08        7.03      3.46 o 
   6   1  11        0.04        1.20      2.79 o 
   7   1  11        8.71        6.73      3.98 o 
  -7   2  11       75.91       77.54      8.76 o 
  -6   2  11       23.64       24.72      3.95 o 
  -5   2  11       89.55       94.87      8.16 o 
  -4   2  11       11.21        3.71      2.33 o 
  -3   2  11       30.25       21.36      3.30 o 
  -2   2  11        1.43        2.12      1.69 o 
  -1   2  11       13.23       14.68      2.48 o 
   0   2  11        0.22        1.71      1.60 o 
   1   2  11       12.34       12.42      2.91 o 
   2   2  11       22.04       23.62      2.72 o 
   3   2  11        5.35        4.56      2.19 o 
   4   2  11       15.53       15.36      2.96 o 
   5   2  11       25.61       20.81      4.33 o 
   6   2  11      109.12      104.11      7.87 o 
  -7   3  11        0.07        0.19      2.41 o 
  -6   3  11       10.51       15.31      4.18 o 
  -5   3  11        0.33        2.38      2.22 o 
  -4   3  11       24.28       26.12      3.72 o 
  -3   3  11      128.34      135.01      5.50 o 
  -2   3  11      187.53      183.64      6.23 o 
  -1   3  11        1.29        2.70      1.89 o 
   0   3  11       25.86       20.44      2.72 o 
   1   3  11        8.41        8.66      2.82 o 
   2   3  11       33.66       40.54      4.08 o 
   3   3  11        2.46        0.00      1.67 o 
   4   3  11       10.48        5.89      3.22 o 
   5   3  11       11.67        4.84      2.29 o 
   6   3  11        1.81        0.38      2.35 o 
  -6   4  11       65.82       71.89      5.76 o 
  -5   4  11       13.82        7.23      5.93 o 
  -4   4  11       18.33       21.44      4.06 o 
  -3   4  11        1.17        3.06      1.81 o 
  -2   4  11       94.18      105.44      5.30 o 
  -1   4  11       16.50       19.92      2.92 o 
   0   4  11      187.89      182.16      6.42 o 
   1   4  11       98.55      101.46      6.04 o 
   2   4  11       45.02       47.82      6.31 o 
   3   4  11       25.20       23.38      3.67 o 
   4   4  11        0.78       -2.08      1.79 o 
   5   4  11       83.47       91.33      6.58 o 
  -5   5  11       14.40       16.42      2.93 o 
  -4   5  11      107.91      103.06      5.55 o 
  -3   5  11       91.15       85.10      5.10 o 
  -2   5  11      119.76      128.76      5.89 o 
  -1   5  11       11.54       11.26      2.61 o 
   0   5  11       24.81       20.08      5.00 o 
   1   5  11       34.60       35.27      4.44 o 
   2   5  11       16.61        9.78      5.70 o 
   3   5  11        5.67        0.36      2.80 o 
   4   5  11        1.23        5.54      3.03 o 
  -3   6  11        0.08        0.49      2.12 o 
  -2   6  11        6.52        9.22      2.60 o 
  -1   6  11      144.38      144.48      9.26 o 
   0   6  11      106.42      120.83      7.03 o 
   1   6  11       12.42        7.60      3.87 o 
   2   6  11       19.04       27.67      6.67 o 
  -6   0  12       76.88       96.02     12.54 o 
  -5   0  12       40.72       43.12      9.48 o 
  -4   0  12       17.48       22.63      7.34 o 
  -3   0  12      110.17      129.35     13.15 o 
  -2   0  12        9.69        8.56      5.50 o 
  -1   0  12      119.01      122.32     12.23 o 
   0   0  12      134.11      141.58     11.01 o 
   1   0  12      174.66      196.60      9.07 o 
   2   0  12        0.26        6.42      3.03 o 
   3   0  12        5.27        2.14      3.98 o 
   4   0  12        2.75        5.81      4.59 o 
   5   0  12       71.91       59.32      9.17 o 
  -6   1  12        8.96        3.47      3.87 o 
  -5   1  12        0.02        4.55      3.44 o 
  -4   1  12       63.63       75.17      7.67 o 
  -3   1  12      233.51      254.57     11.89 o 
  -2   1  12      266.09      294.91     12.54 o 
  -1   1  12      107.33      112.17      7.99 o 
   0   1  12        5.97        6.04      3.62 o 
   1   1  12        2.40        0.66      4.19 o 
   2   1  12       41.43       39.38      3.51 o 
   3   1  12      146.76      150.02      7.32 o 
   4   1  12      176.67      196.47      9.82 o 
   5   1  12      113.73      129.14     16.97 o 
  -6   2  12       89.03       85.80      6.29 o 
  -5   2  12       85.75       80.59      6.10 o 
  -4   2  12      117.74      115.87      6.70 o 
  -3   2  12       19.92       25.65      5.05 o 
  -2   2  12        1.74        3.49      3.00 o 
  -1   2  12       60.28       67.94      5.21 o 
   0   2  12      269.98      293.14      9.43 o 
   1   2  12       30.12       35.29      4.18 o 
   2   2  12       64.03       50.30      5.73 o 
   3   2  12       31.62       26.32      3.94 o 
   4   2  12        0.73        0.39      2.11 o 
   5   2  12        2.79        3.06      4.59 o 
  -5   3  12       10.97       17.17      3.44 o 
  -4   3  12      107.46      107.83      6.60 o 
  -3   3  12      190.90      196.98      7.99 o 
  -2   3  12      444.54      465.32     11.17 o 
  -1   3  12      276.15      293.03     12.40 o 
   0   3  12      156.46      149.85      8.87 o 
   1   3  12        9.24        9.37      3.13 o 
   2   3  12        0.52       -0.65      1.93 o 
   3   3  12        1.32        1.23      4.89 o 
   4   3  12       59.43       49.13      4.86 o 
  -4   4  12      119.59      117.58      6.99 o 
  -3   4  12       53.45       55.16      5.16 o 
  -2   4  12        2.98        1.67      2.02 o 
  -1   4  12       14.44        4.69      2.39 o 
   0   4  12        7.84        1.57      2.28 o 
   1   4  12       64.96       67.99      5.40 o 
   2   4  12       46.82       52.82      5.00 o 
   3   4  12        9.25        5.92      2.94 o 
  -2   5  12      102.82      101.23      5.69 o 
  -1   5  12      146.97      159.93      8.25 o 
   0   5  12       61.82       57.47      5.30 o 
   1   5  12        2.64        2.00      2.84 o 
  -4   1  13        4.59        0.66      3.60 o 
  -3   1  13        1.77       -0.80      3.78 o 
  -2   1  13        0.81        4.65      3.22 o 
  -1   1  13        4.30        5.31      3.22 o 
   0   1  13        2.28        1.56      3.52 o 
   1   1  13        0.17        0.69      2.22 o 
   2   1  13        2.62        3.52      3.46 o 
   3   1  13       13.94        9.50      3.87 o 
  -3   2  13       32.66       27.67      5.51 o 
  -2   2  13        0.80        3.08      3.22 o 
  -1   2  13        5.16       12.27      5.66 o 
   0   2  13        5.42        3.08      2.75 o 
   1   2  13        5.42        3.57      4.43 o 
   2   2  13        4.98        6.12      3.68 o 
  -2   3  13       14.41        9.79      4.32 o 
  -1   3  13       29.69       36.24      8.97 o 
   0   3  13       43.60       42.27      5.04 o 
   1   3  13        0.13        2.60      3.16 o 
                                                 
